# Supplementary material for: Genome-Wide Analysis of Small RNA and Novel MicroRNA Discovery during Fiber and Seed Initial Development in Gossypium hirsutum. L
Source: PLoS One. 2013 Jul 29;8(7):e69743. doi: 10.1371/journal.pone.0069743 (PMC3726788; doi:10.1371/journal.pone.0069743)
Supplement: Table S1 — New members of known families of microRNAs. (XLS) [file pone.0069743.s006.xls]

## Sheet: Sheet1
Table S1. New members of known family of MicroRNAs
Precursor ID	Source	Precursor Sequence	MEF (kcal/mol)	Mature ID	Mature Sequnce	Arm	Family
gra-MIR156a	scaffold74:703547-703670:-	GGAGGCAGUGGUGAAUGUUGUUGACAGAAGAUAGAGAGCACAGAUGAUGGUUUGCAAGUACUUAAUGCAUUCCACUCCUUUGUGCUCUCUAUGCUUCUGUCAUCAUCACCUUCAGCCCCUCUUA	-61.1	gra-miR156a	UUGACAGAAGAUAGAGAGCAC	5'	miR156/157
gra-MIR156b	scaffold19:3421483-3421612:-	GGCGAUGUUGUUGACAGAAGAUAGAGAGCACAGAUGAUGGCAUGCAUGUAGUCUUUGCAUUUCACUCCUUUGUGCUCUUUAUUUUCUGUCAUCACACCUUUCAUCCUCUUAAUUUAUUAUUAACGUUGAA	-46.81	gra-miR156b	UUGACAGAAGAUAGAGAGCAC	5'	miR156/157
gra-MIR166a	scaffold391:319078-319196:+	GAGGGUGUAAGGAAUGAAGUUUGAUCCAAGAUCCAUCCCUCCGUAAUGGUCUUUUCAUCAUUUUAUAACUUGAUGGUUCAUGGAUGGAUCUCGGACCAGGCUUCAUUCCUCACGCCAUG	-55.9	gra-miR166a	UCUCGGACCAGGCUUCAUUCC	3'	miR166
ghr-MIR390d	gi|109839591|gb|DW238152.1|DW238152:61:177:+	AGAAUCUGUUAAGCUCAGGAGGGAUAGCGCCAUGGAUGAUCCAUCUUUCAAGCUUUCAUGCAUGUAUGUUAUUUGAUCCUCAUAUAGCGCUAUCCAUCCUGAGUUUCAUCGGUUCUU	-46.9	ghr-miR390d	AAGCUCAGGAGGGAUAGCGCC	5'	miR390
ghr-MIR390e	gi|109889195|gb|DW518163.1|DW518163:62:178:+	AGAAUCUGUUAAGCUCAGGAGGGAUAGCGCCAUGGAUGAUCCAUCUUUCAAGCUUUCAUGCAUGUAUGUUAUUUGAUCCUCAUAUAGCGCUAUCCAUCCUGAGUUUCAUCGGUUCUU	-46.9	ghr-miR390e	AAGCUCAGGAGGGAUAGCGCC	5'	miR390
ghr-MIR390f	gi|164296092|gb|ES829656.1|ES829656:66:182:+	AGAAUCUGUUAAGCUCAGGAGGGAUAGCGCCAUGGAUGAUCCAUCUUUCAAGCUUUCAUGCAUGUAUGUUAUUUGAUCCUCAUAUAGCGCUAUCCAUCCUGAGUUUCAUCGGUUCUU	-46.9	ghr-miR390f	AAGCUCAGGAGGGAUAGCGCC	5'	miR390
gra-MIR390a	scaffold128:945088-945211:+	UGGAAGAAUCUGUUAAGCUCAGGAGGGAUAGCGCCAUGGAUGAUCCAUCUUUCAAGCUUUCAUGCAUGUAUGUUAUUUGAUCCUCAUAUAGCGCUAUCCAUCCUGAGUUUCAUCGGUUCUUCUU	-46.9	gra-miR390a	AAGCUCAGGAGGGAUAGCGCC	5'	miR390
gra-MIR393a	scaffold198:2109206-2109356:+	UCUUAGUGCAGGUGGAGAGCUCCAAAGGGAUCGCAUUGAUCUAAUGUUGAUAUGGAUUGUUGAAUCAAGUGUCAUGGUAUGGUCAUUUGUUGAUUCAGUUUGCUCAUUGGAUCAUGCGAUCCCUUCGGAAUUUUCCAUCAAUAGCUCUAUA	-61.22	gra-miR393a	UCCAAAGGGAUCGCAUUGA	5'	miR393
gra-MIR393b	scaffold198:2111239-2111389:+	UCUUAGUGCAGGUGGAGAGCUCCAAAGGGAUCGCAUUGAUCUAAUGUUGAUAUGGAUUGUUGAAUCAAGUGUCAUGGUAUGGUCAUUUGUUGAUUCAGUUUGCUCAUUGGAUCAUGCGAUCCCUUCGGAAUUUUCCAUCAAUAGCUCUAUA	-61.22	gra-miR393b	UCCAAAGGGAUCGCAUUGA	5'	miR393
gra-MIR393c	scaffold17:1184181-1184302:+	CGCAGGUACUAGAGGAGGGAUCCAAAGGGAUCGCAUUGAUCCUUUAUAUUUAUUUUUAAAAAGAUUUUACCCUAAUUUUGGAUCAUGCUAUCCCUUUGGAUUCCUCCUUUGGUUGCUUCAAA	-56.3	gra-miR393c	UCCAAAGGGAUCGCAUUGAUC	5'	miR393
gra-MIR393d	scaffold263:235729-235887:-	GCCAAGUACUUGAGAAGGCAUCCAAAGGGAUCGCAUUGAUCCUUUAUUUUUUUUCAACCCUAUAUUUUCUUUUUCUUUUCAAUUCUCCCCCUCCCCCAAAACAAAUUCACAAUUUUGGAUCAUGCUAUCCCUUUGGAUUCCUCCUUUGGUAGCUUCAAA	-41.04	gra-miR393d	UCCAAAGGGAUCGCAUUGAUC	5'	miR393
gra-MIR394a	scaffold104:2366722-2366839:-	CAGAGCCAAUUUGGCAUUCUGUCCACCUCCAUUGAUGUACUUCUUCUUACCUACCCAACUUAUAAAAUGAUUUGUCUUUGAAGUAAUGGAGGCGGCCAGUAUGUCAAAUAGACUCUGU	-38.72	gra-miR394a	UUGGCAUUCUGUCCACCUCC	5'	miR394
gra-MIR394b	scaffold152:1850445-1850523:-	CAGAGCCAAUUUGGCAUUCUGUCCACCUCCACCAAUAAUUCUUGGUAGUGGAGGUGGCCAGUAUGUCAAACAGGCAGUG	-39	gra-miR394b	UUGGCAUUCUGUCCACCUCC	5'	miR394
ghr-MIR396c	gi|109872689|gb|DW501664.1|DW501664:35:173:+	CUCUUCGUAUUCUUCCACAGCUUUCUUGAACUGCAAUUUCAUGUAAUCAGAUCAUUCAUUCAUUCGUUGUCGUUGAUGGUGCUGCAUAUAUACGAGUACGUUGUUGCGGUUCAAUAAAGCUGUGGGAAGAUACAAACAG	-49.3	ghr-miR396c	UUCCACAGCUUUCUUGAACUG	5'	miR396
gra-MIR396a	scaffold231:293608-293742:-	CAUUCGUAUUCUUCCACAGCUUUCUUGAACUGCAAAUUCGUGUAAUCAGAUAACCUUUUAGUUGUUGUCGUUGACGGCGCUGCAUACAUACGAGUACAUUGUUGCAGUUCAAUAAAGCUGUGGGAAGAUACAAAC	-49.3	gra-miR396a	UUCCACAGCUUUCUUGAACUG	5'	miR396
gra-MIR396b	scaffold67:1970007-1970142:-	CUUCGUAUUCUUCCACAGCUUUCUUGAACUGCAAUUUCAUGUAAUCAGAUCAUUCAUUCAUUCAUUGUCGUUGAUGGUGCUGCAUACAUACGAGCACGUUGUUGCGGUUCAAUAAAGCUGUGGGAAGAUACAAACA	-49.3	gra-miR396b	UUCCACAGCUUUCUUGAACUG	5'	MIR396
ghr-MIR396d	gi|109873901|gb|DW502876.1|DW502876:183:321:+	CUCUUCGUAUUCUUCCACAGCUUUCUUGAACUGCAAUUUCAUGUAAUCAGAUCAUUCAUUCAUUCAUUGUCGUUGAUGGUGUUGCAUACAUACGAGUACGUUGUUGCGGUUCAAUAAAGCUGUGGGAAGAUACAAACAG	-50.8	ghr-miR396d	UUCCACAGCUUUCUUGAACUG	5'	miR396
gra-MIR396c	scaffold231:293608-293742:-	CAUUCGUAUUCUUCCACAGCUUUCUUGAACUGCAAAUUCGUGUAAUCAGAUAACCUUUUAGUUGUUGUCGUUGACGGCGCUGCAUACAUACGAGUACAUUGUUGCAGUUCAAUAAAGCUGUGGGAAGAUACAAAC	-50.8	gra-miR396c	UUCCACAGCUUUCUUGAACUG	5'	MIR396
gra-MIR396d	scaffold67:1970007-1970142:-	CUUCGUAUUCUUCCACAGCUUUCUUGAACUGCAAUUUCAUGUAAUCAGAUCAUUCAUUCAUUCAUUGUCGUUGAUGGUGCUGCAUACAUACGAGCACGUUGUUGCGGUUCAAUAAAGCUGUGGGAAGAUACAAACA	-50.8	gra-miR396d	UUCCACAGCUUUCUUGAACUG	5'	MIR396
gra-MIR397a	scaffold4:1809836-1809924:-	GGAAGAAACAUCAUUGAGUGCAGCGUUGAUGAAAUUUCUCAAUUUCUGAGAUGAAUUCGUCAGCGCUGCUCUCAAUCAUGUUUUUUUCC	-48.4	gra-miR397a	UCAUUGAGUGCAGCGUUGAUG	5'	miR397
gra-MIR399a	scaffold2:1299676-1299811:-	AAACCAGUCAAAGGGCGCCUCUUACUUGGCAGGUAAGUACAGUAUUUUGUGCUGUAAUUAAGUAUAUUCAAGGGCUGGGUUCCCAACACUUAGUUUACACUGACUUGCCAAAGGAGAGUUGCCCUGUGACUGAUUC	-56.5	gra-miR399a	UGCCAAAGGAGAGUUGCCCUG	3'	miR399
gra-MIR399b	scaffold2:1302283-1302382:-	AAACCAGUCUUAGGGCACCUCUCACUUAGGCAGGUAAUGGUGCAUAUUAUGGCAUUUGUUCCCAUGACUUGCCAAAGGAGAGUUGCCCUGUGACUGCUUC	-47.9	gra-miR399b	UGCCAAAGGAGAGUUGCCCUG	3'	miR399
ghr-MIR482c	gi|84168871|gb|DR457519.1|DR457519:174:279:+	CGGGAGUUUAUGGAAGUGGGAUGGGUGGAAAGAUUUGUAUUUUCUCUCUUGAGUUUCUAAGAAUGUAAAGCAAAUCUUUCCUACUCCUCCCAUACCACUUAUUUCC	-40.9	ghr-miR482c	UCUUUCCUACUCCUCCCAUACC	3'	miR482
gra-MIR482b	scaffold11:400605-400721:+	CUGUUUCUGGAAAUUUUUGGAAUGGAGGAGUUGGAAAGAUUUUGAAUUUUCUCUGUAUUUUAAUAAUGAAAAAUCUUUCCAAUUCCUCCCAUUCCACUGAUUUCCAGCACUUCCUUU	-50.49	gra-miR482b	UUUCCAAUUCCUCCCAUUCCAC	3'	miR482
gra-MIR482c	scaffold29:2855643-2855759:-	CCGUUUCUGGAAAUUUUUGGAAUGGAGGAGUUGGAAAGAUUUUAAAUUUUCUCUGUAUUUUAAUAAUGAAAAAUCUUUCCAAUUCCUCCCAUUCCACUGAUUUCUAGCACUUCCUCU	-47.39	gra-miR482c	UUUCCAAUUCCUCCCAUUCCAC	3'	miR482
gra-MIR482d	scaffold15:119122-119219:-	UGGAAAUUUUUGGAAUGGGGGAGUUGGAAAGAUUUUGAAUUUUCUCUGUAUUUUAAUAAUGAAAAAUCUUUCCAAUUCCUCCCAUUCCACUGAUUUCC	-47.89	gra-miR482d	UUUCCAAUUCCUCCCAUUCCAC	3'	miR482
gra-MIR2111a	scaffold109:5414466-5414553:+	GAGGACCGGGUAAUCUGCAUCCUGAGGUUUAUAUCAACAUGUUUGUUUGUUGAAUCUAGUCCUUGGGGUGCAGAUUACCUCUUCCUCA	-49.8	gra-miR2111a	UAAUCUGCAUCCUGAGGUUUA	5'	miR2111
gra-MIR2111b	scaffold29:9947307-9947398:+	ACGGAGUGGGUAAUCUGCAUCCUGAGGUUUGGAUCAAAUGGCUUGUUUCCCUUGCUGCAUCCAGUCCUUGGGAUGCAGAUUACCUCUUCCUC	-49.6	gra-miR2111b	UAAUCUGCAUCCUGAGGUUUG	5'	miR2111
