# Supplementary material for: Genome-Wide Analysis of Small RNA and Novel MicroRNA Discovery during Fiber and Seed Initial Development in Gossypium hirsutum. L
Source: PLoS One. 2013 Jul 29;8(7):e69743. doi: 10.1371/journal.pone.0069743 (PMC3726788; doi:10.1371/journal.pone.0069743)
Supplement: Table S2 — Novel miRNAs identified in the present report. (XLS) [file pone.0069743.s007.xls]

## Sheet: Sheet1
Table S2. Novel miRNAs identified in the present report
Precursor ID	Source	Percursor Sequence	MEF (kcal/mol)	Mature miRNA ID	Mature miRNA Sequnce	Arm
gra-MIR7234a	scaffold388:317505-317594:+	GUCCAUUUGCUUGGACAGAGUAAUCACGGUCGAUUUAGCAAAACAGGUUUCGUUUAAAUCAAUCGUGUUACUCCGUCCAAACAGAUGUUU	-35.8	gra-miR7234a	UUGGACAGAGUAAUCACGGUCG	5'
gra-MIR7234b	scaffold31:275234-275361:-	GUUCCUUUGUUUGGACAGAGUAAUCACGGUCGAUUUUCUCUUAAUCUAUGUUUGAAUUAUUCUCUCUUUUUUAAACAGAUUUUGUUGAAUCAACCGUGUUACUCUGUCUAAUCAGAUGUAUUGGAUCA	-44.22	gra-miR7234b	UUGGACAGAGUAAUCACGGUCG	5'
gra-MIR7235	scaffold260:2424737-2424848:-	GUUGAUUUUGGAAGAAUUUCAGCUGGUUGUGCCACCAAUGGUAGAACAGCUGCGGGUUUUAUUGGUACGUUGGUGACUCAACCGGUUGGAACUCUUCCAAAAUCAACUCCGG	-65.8	gra-miR7235	UUUUGGAAGAAUUUCAGCUGG	5'
gra-MIR7236a	gi|48739824|gb|CO070343.1|CO070343:423:531:-	ACUGUUAUCUACAGCUUUAGAAAUCAUCCCUUUUUUAGAUGUGUAAAUAUAUAAAUAAAUUGAAGCACAUUGCUAGAAAGGGAUGAUUUCUAAAGCUCUAGAUAACGUU	-52.5	gra-miR7236a	ACAGCUUUAGAAAUCAUCCCU	5'
gra-MIR7236b	scaffold194:275449-275557:-	ACUGUUAUCUACAGCUUUAGAAAUCAUCCCUUUUUUAGAUGUGUAAAUAUAUAAAUAAAUUGAAGCACAUUGCUAGAAAGGGAUGAUUUCUAAAGCUCUAGAUAACGUU	-52.5	gra-miR7236b	ACAGCUUUAGAAAUCAUCCCU	5'
gra-MIR7237a	gi|164360722|gb|ES816423.1|ES816423:113:243:+	UUCAACAGCUUGAGGGAAACAUCUAAAGUAAACGACGAACGAACUUCCAUUGAUAACCGAUGAACUUAGUGUUUGAAGGAAGCAAGAUGUCUCCUGGUUUUUACUUUAGAUGUCUCCUUCAUGCUGUCUGU	-48.92	gra-miR7237a	UUACUUUAGAUGUCUCCUUCA	3'
gra-MIR7237b	scaffold196:102009-102096:-	UUCAACAGCUUGAGGGAAACAUCUAAAGUAAACGACGAACGAACUUCCAUUGAUAACCGAUGAACUUAGUGUUUGAAGGAAGCAAGAUCAUUUCCCGGUUUCAUUUUUCUUCCGUCGGUCAGGUAGUUCGCCUGGUUUUUACUUUAGAUGUCUCCUUCAUGCUGUCUGU	-48.92	gra-miR7237b	UUACUUUAGAUGUCUCCUUCA	3'
gra-MIR7238	scaffold16:529210-529327	GAUUGUCUUUCUAUAAGAGAUAGUGCAAUAUGGAGGCUUGAGCAAAGUGAAAAUGAUAUUUUACUAUGUUUCAAGUCUCCAUAUUUCACUAUCUCUUAUCCCUUAUGAAGACACGUUC	-53.7	gra-miR7238	UCCAUAUUUCACUAUCUCUUA	3'
gar-MIR7239	gi|13356474|gb|BG446822.1|BG446822:647:770:+	CCGUCUUAUAUUUCUACUUUAACAAUAUUCAUAUUUUCUUCUUCGCCUGUUGGGUUUCUGUAUAAUUACACUAUUGUUGCCAAUCAGAACUUAUGAAUAUUGUUAAAGUAGAAAUAGAAGAGAA	-43.4	gar-miR7239	UGAAUAUUGUUAAAGUAGAAA	3'
gar-MIR7240	scaffold111:1793404-1793640:+	UCGUAGGUCUCAUCUUUCUCAGCCCCUUAUUGCUUCCAUGACUAACCCCAAAGUUUGCUUCGACCUAGUGGAGUCUCCAAGUUCUUUUGUUAAGGUGAGGAGACAUUACAAUCUAGCAAAACAAGUUGUUGUAGAGAGAUGGCAAAGAAGUAGAUUGGAGCAGGCUCAAGAAAACAACUGCGGUGGUCGGUUGUGGUGAUGGAUGCAAUAAGGGGCUUAGAAAGAUGGGACCUACCG	-105.6	gar-miR7240	AAUAAGGGGCUUAGAAAGAUG	3'
ghr-MIR7241a	gi|84173832|gb|DR462480.1|DR462480:240:341:+	AACGCCACAAAUCCCAUCUUUUCCCCAAAUCUUUUAAAGUCCAUGAACAACAUGUUUGUGUUGUCUAAAAAGAUUUGGGGCAAAGACGGGAUUAGUGGGAAA	-45.2	ghr-miR7241a	GAUUUGGGGCAAAGACGGGAU	3'
ghr-MIR7241b	gi|109864468|gb|DW493444.1|DW493444:294:395:+	AACGCCACAAAUCCCACCUUUUCCCCAAAUCUUUUAAAGUCCAUGAACAACAUGUUUGUGUUGUCUAAAAAGAUUUGGGGCAAAGACGGGAUUAGUGGGAAA	-42.8	ghr-miR7241b	GAUUUGGGGCAAAGACGGGAU	3'
gra-MIR7242	scaffold39:380141-380392:-	CGGUCAAAGUUUUGUCUCCUAAUUCUGCGGAGAGCCUGAGUGCCUCAGGCAGGAUCAAGUGGUAACAUACUUGCCCAUUGUUGCCAUUUAAGGUGCAUGGGUUCAAAAACUACUAAGCACGGAUGCUCAUGUCCCCUUGGUAGGUGGUUGUGCACCAUGUAUGGUCCGAUCUUAUGAGGUGCUCUUGCUCUACUGAACUUGCUGCCUUAAGCAUUCAGGCUCUUUGUAGAAUCAGGAGACAGAAACUUGACU	-117.9	gra-miR7242	AGGCUCUUUGUAGAAUCAGGAG	3'
gra-MIR7243	gi|48739824|gb|CO070343.1|CO070343:231:358:-	GCAAUAUUGUUAUUUACGGCUUCAGAAACCAUCCCUUCCUUGCUUAAUUUAUGGAAUCUGUAAUAUACAGAUUGACGCCCCUUGCAAGGAAGGAAUGGUUUCUGAAGCUUUAGGUAACUUUAUCACGA	-58.6	gra-miR7243	UUCAGAAACCAUCCCUUCCUU	5'
gra-MIR7244	scaffold101:341702-341866:+	CUUUGGUACUUGAACUUGGUAACUAGGUCCAUUUUGGUUCCUCAACUUGGCAAAUGUAAAAGUUUGAUGAUGUGGCACUCUCAGAUUGUACUACAUAAUAAAAUAUUGAUGGAAUCCAAGUUUAGAGGCCAAAAUGGACUUAGCUGCCAAGUUUGGGUACCUAAA	-73.4	gra-miR7244	UGGACUUAGCUGCCAAGUUUG	3'
gra-MIR7245	scaffold77:1162962-1163081:-	UCCUUUUCUUUUCCAUGUCACAGAGAUGUUGUGUAGGUCAUUUCAAAUCGUUUCUCUGCUCAGAAAUUAAUAGUCAGGAAGCAUCAACAUCUUUGUGAUAUGGAAAAGAAGGUGAAGGAG	-50	gra-miR7245	UUCCAUGUCACAGAGAUGUUG	5'
ghr-MIR7246	gi|109873171|gb|DW502146.1|DW502146:190:352:+	CAUUCUGAGGGGAAUGUUGUCUGGACCGGGGACACUUGUGUUUCUAAUCCGUUUUCCCUGCAAUAUUGUUCUGAUUAACGUGGGGAUCUUUAUAUUGCUUAUUUUUGUAAUGGAUUAAGGUUGUACUAGUGUCGUCGGACCAGGCUUCAUUCCCCCCAAUCAU	-63.69	ghr-miR7246	GGAAUGUUGUCUGGACCGGGG	5'
gra-MIR7247a	scaffold513:46875-47012:+	AUUCAUAUAGCUACCUUUUUUUCCUCACAAAUAUCACAAUACCUAUCUCUAGUCUACUGCAUUCAUUUUCGAAUUUGAAUUGGUUUGGGUUUUAUUAUUGUGAUGUUUGUGAGGAACAAAAGGUACUGAUAUGAAGCG	-52.8	gra-miR7247a	UUGUGAUGUUUGUGAGGAACA	5'
gra-MIR7247b	scaffold513:72418-72537:-	AGCGACCUGUUUUUCUUCACAAACAUCACAAUACCUAUCUCUAGUCUACUGCAUUCAUUUUCGAAUUUGAAUUGGCUUGGGUUUUAUUAUUGUGAUGUUUGUGAGGAACAAAAGGUACUG	-42.52	gra-miR7247b	UUGUGAUGUUUGUGAGGAACA	3'
gra-MIR7248	scaffold130:931320-931579:+	CAUUUCUCAAACGGUUGAAGGAUUCUUUUUGAUAUUAUUCUAUUUUUUCAUUUAAUGAAUAUUUGUAUCAGAAUAUCGAGAAUGACUAUAGGUGAUUGAUGAUAACAUAUUGAGAUGUGAAGGCAGGGACCGGAGUCUUGACAUCUCACUACAUUACCUAUCUGUCGUCUAUAAUCAAUUUCGAUAUUCUAUUACAAGUAUCCAUCAAAAGAAGAAAAGGGAAUAACAUUGAAAAGAAUCCUUCAAACGUUUGACGAAAU	-110	gra-miR7248	UUGAAAAGAAUCCUUCAAACGU	3'
gra-MIR7249a	scaffold96:3265861-3266012:-	AUAUAGGACGUGCCUUCAGUGCACUAUCAAAAAAUAGCAUUCAAAACACGACCAACUGGACACGGUUUCAACUGACAUGGCACGAAAACAUGUCCAGCUGGACACGCUUUCAAUGCAUUUUUCUGACAGUGCACUGAAAACGCAUCCUACGU	-54.6	gra-miR7249a	UCUGACAGUGCACUGAAAACG	3'
gra-MIR7249b	scaffold151:1213806-1213958:-	CACGUAGGACGUGUUUUCAGUGCAUUAUCAGAAAAAAGCACUGAAAGUACCUCUAGUUGGACACAUUUUCAACUAACAUGGCACGAAAACACGUUCAACUGGAUUCGCUUUCAGUGCUUUUUUCUGACAGUGCACUGAAAACGCGUCCUACGU	-93.6	gra-miR7249b	UCUGACAGUGCACUGAAAACG	3'
gra-MIR7250a	scaffold71:10471-10601:-	CUUAGCAACUUUUCCCAGUUUUGGUCUCUGUGAUGAUGCGGCACUCUGAUAUUAUGCCACAUCAUCACCUAAUAUUAGAAUGCCAUAUCAUCACAGGGAUCAAAAUUGGGAAAAGUUGCCAAGUUUUAGGA	-73.2	gra-miR7250a	UCACAGGGAUCAAAAUUGGGA	3'
gra-MIR7250b	scaffold215:1208523-1208643:-	UGGUAGCAUUUUUCAGUUUUGGUCCAUGUGAUGACUCACCUAAAAAUUAUAACUUUUAAUAAAAAAAUUAGGUGAUCAUGUGGUAUAUUAUCACAGGGAUCAAAAUUGGGAAAAGUUGUCA	-40.9	gra-miR7250b	UCACAGGGAUCAAAAUUGGGA	3'
gra-MIR7251	scaffold276:502599-502788:-	GAAAGUUUAUGAAGGACAACUAAGUGAAGAAAGAGGUAGGUUUGAAGAAGAAGAUGGUAAGCUGAGUUUAAGAGGAAUGGUGAACUUAAUUGAGAUCAUCUUCUCCUAGUUUUCGUCACAUGAACCUUUCUUCAUUUAGAUCUUCAAACCAGCCUUUUCUUCACUUAGUUGUCCUUCCAAACAUGAACCU	-76.71	gra-miR7251	UAAGUGAAGAAAGAGGUAGGUU	5'
gra-MIR7252	scaffold480:151496-151802:+	UUUCAGUUAACAUGUAGAACUACAAGCAGCAACCACCAUGCUUCAGCAUAAAUAUGGUAGAUGGUGACUUAAGAUAACGGUUCAAUGCUUAUGAAUGAGACUUUCCUCUGUGUCUCUGUGUGUAUGUAUGAGUGCGAAAUUGAGAGAGAGAAACAGAGAAGUCCAAUGAUGGCGAGUUAGAUAAUGCCAGUUUUCCAGUCAUGCAUGGAUGCCUUCCCAAGGGUGCGAAAGCGAAAAGUUGUUGAACUAUCUGAAAUCCUGCUGAUGCAUGGUGGUUGCUACUUGUAGUUAUGCAUGUUAACCAAAA	-115.9	gra-miR7252	UGCUACUUGUAGUUAUGCAUG	3'
ghr-MIR7253a	gi|164360788|gb|ES827656.1|ES827656:70:214:+	UGCAGGUGGAGAGCUCCAAAGGGAUCGCAUUGAUCUAAUGUUGAUGAUGGGCUUCCUUGAAAACCUUAACGAAUUAAUUAUUGAUUUUUGUUGAUUCAGUUCAGUACCCAUUGGAUCAUGCGAUCCCUUCGGAAUUUUCCAUCGC	-59	ghr-miR7253a	AUCAUGCGAUCCCUUCGGAAU	3'
ghr-MIR7253b	gi|84173040|gb|DR461688.1|DR461688:50:194:+	UGCAGGUGGAGAGCUCCAAAGGGAUCGCAUUGAUCUAAUGUUGAUGAUGGGCUUCCUUGAAAACCUUAACGAAUUAAUUAUUGAUUUUUGUUGAUUCAGUUCAGUACCCAUUGGAUCAUGCGAUCCCUUCGGAAUUUUCCAUCGC	-59	ghr-miR7253b	AUCAUGCGAUCCCUUCGGAAU	3'
ghr-MIR7254	gi|249969430|gb|DX522778.2|DX522778:384:483:+	AAUUAUUUUAACUAGGCCCAAAAUCAGGUUGUUGCAACACGAGCUGAGGACACGGGCGUGUGUGUCUAACAGCCCGAUUUUGGGCCUAGUCAAAAUAGUG	-52.3	ghr-miR7254	AGCCCGAUUUUGGGCCUAGU	3'
gra-MIR7255a	gi|48741603|gb|CO072122.1|CO072122:427:574:+	AAAUUGGUCAUUUCUGUUAAAAAUUCACCCAUUUGUGCUGUUAAAAACUGGCGCAGCUGACGGAAUAACCAGAUAAUAACACAUUACCUCAUGCUGAUAUAUAGGGAUCAGUUUUUAAUGGAUGAAAUUUUUAACAGAAGGACCAAUU	-44.99	gra-miR7255a	AUGGAUGAAAUUUUUAACAGA	3'
gra-MIR7255b	gi|48741995|gb|CO072514.1|CO072514:431:578:+	AAAUUGGUCAUUUCUGUUAAAAAUUCACCCAUUUGUGCUGUUAAAAACUGGCGCAGCUGACGGAAUAACCAGAUAAUAACACAUUACCUCAUGCUGAUAUAUAGGGAUCAGUUUUUAAUGGAUGAAAUUUUUAACAGAAGGACCAAUU	-44.99	gra-miR7255b	AUGGAUGAAAUUUUUAACAGA	3'
gra-MIR7255c	scaffold46:475826-475973:-	AAAUUGGUCAUUUCUGUUAAAAAUUCACCCAUUUGUGCUGUUAAAAACUGGCGCAGCUGACGGAAUAACCAGAUAAUAACACAUUACCUCAUGCUGAUAUAUAGGGAUCAGUUUUUAAUGGAUGAAAUUUUUAACAGAAGGACCAAUU	-44.99	gra-miR7255c	AUGGAUGAAAUUUUUAACAGA	3'
ghr-MIR7255	gi|164330260|gb|ES830919.1|ES830919:520:687:+	AUUAGUCUUUUCAUUUAAAAUUUUUAUUCAUUUCUAUUGUUAAAAAUUGGUGUGAUAGACAGAAUAUCAGACAAUUACACAUGGUGUGCUAUAUGGUAUCUCAGGUUGAUAUACAUGGGACGGUUUUUAAAAGGACCAUGGAUGAAAUUUUUAACAGAAAAAAAAAAA	-33.5	ghr-miR7255	AUGGAUGAAAUUUUUAACAGA	3'
gra-MIR7256	scaffold294:86788-86884:+	GGGGAGGGUUUUGUCUUCCGUGCUCUGCCAAGAGCCCUCAGGGCAGCCGCUCAUAGCACGCUGGCUCUUGGUAGAGCACAGGAGACAACACCCUCCU	-66	gra-miR7256	CUUGGUAGAGCACAGGAGACA	3'
gra-MIR7257	scaffold167:1433788-1434026:+	ACGUCUUAAUUGAUGGAGAUAGGUAUCUGCAGGAUUUGAGAAAGAUAUCUAUAUAGGACAUGUGAAUAUAAUAAAAUUACAGGAGCACCCCGAGAUUCUACCUACCAACCAAGGCGCUUUUAAGCAUCGGUUGGUGGUUUGAGUCGUCCGGCAUUCAGAUAACUCCAUUAUUAUUCUUACGCCUUAUAUAGACACCUUCUCCGAGUUUUGCAGAUACUUAUCUACACCAGUCAAGACAU	-87.46	gra-miR7257	UGAUGGAGAUAGGUAUCUGCA	5'
gra-MIR7258	scaffold492:62546-62644:+	UGAUAUAUGUAUAUGAUUUGUUAAGGCAAGGGCGCUGUCAGAUCUAUUGUGAGCUGUUUUUAGAGGACCUUGUCAUGAUAAAGCACAAUGAUGGUAUCC	-25.2	gra-miR7258	AUAUGAUUUGUUAAGGCAAG	5'
gra-MIR7259	scaffold71:162928-163148:+	UCUUUGUGCGUUAGAUCAAAGAGUAAACUAAUUCUUCUGGUAAAAAUUUCUUUCAUUUCCACCAUUAAAAACUGAUCUCUAUAUGUUAGCAUGAGAUACAUAUUGUACACUACGUGUCAUCGUCUGAUUAUUCUGUCCGUCACACUAGUUUUUAAUAAUACAAAUGGAUGAAAUUUUUAAUAGAAAUGACUAAUUUGCUUUUUGAUAUAACAUAUAAGGAU	-57.4	gra-miR7259	UUAGAUCAAAGAGUAAACUAAUU	5'
ghr-MIR7260	gi|109851825|gb|DW480804.1|DW480804:211:313:-	CUUCCAAGUGAGGAGCGCAGUUGAGGAUUUGCAGUUCCAGGACGCCUCAGAUUACCCGAUAAACGAGAGCUCGUAGAAACUCGAUCGUCUUCUUGUUUAAAUG	-25.2	ghr-miR7260	UAGAAACUCGAUCGUCUUCU	3'
gra-MIR7261	scaffold210:274617-274717:-	CAGGUGGGGUUCUGUCGCAGGGGAGAUGGCUGGUCCAUUCAUGCCUAUGCUAUGCCAAUUAUGUAUGCAUCAGCCAUCUCACCGCGCCAGAACUCCAUCCA	-52.7	gra-miR7261	UCUGUCGCAGGGGAGAUGGCUG	5'
gra-MIR7262	scaffold396:187917-188106:+	AGACAGUGGAGGUAUUGUGCCUGGGGUGUCUAUGCUCGCUUUUAGCCCUGUGUUCUGUUUCCUUACUCGAAGGAGAGCCCAACGGGUUCACGAAGUUUGGGUAGCGUCUCGCCACCAAGGAAAUGUGAGCAUUUGGCCGUCCGUGGCUAAAACUGAGCAUAGACACUCUGGGCACAAUAGCUUUACUGUU	-99.1	gra-miR7262	UAGACACUCUGGGCACAAUAG	3'
gra-MIR7263	scaffold148:2129300-2129511:+	CAUGGUUUUUAUUAAGGGUUUUAGAAUCAGAUCAACGAUUAAACCGAUCAGGCCACCGACUUUCGAUUUGAUCGAUUCGUCCGAUUUAAUUAACUAAAUUAUUAAAAAGUCAUAAAAAAAUAAAAAAACAUUUACAAAAUAGAGAAAAAUCGGUUCAAUUAAUUUUUUUUAGCUUGAUUCAAUUGAUCUGUAUCGAUUAUCUCUAGACCAGU	-39.8	gra-miR7263	AUUGAUCUGUAUCGAUUAUCU	3'
gra-MIR7264	scaffold95:1017229-1017314:+	ACCCUUUUUUACUCUCUUCCAAAGGCUUCAAGCUGCUAUAUGAAAACAAUCAUAGUUCGAAGUCUUGGAAGAGAGUAAAGAAAAGU	-36.5	gra-miR7264	ACUCUCUUCCAAAGGCUUCAAG	5'
gra-MIR7265	scaffold74:1566738-1566948:-	GCUCUCGGGCCGGCCUCGGAUCCUCAACGGUAGAGGUAUUAUUCACAGGUUGUUUAUGCUUGGUUCUAGACUCAGGUUUUUAUGUUCCGACUCCGAGGAGAACCUUUUUGGGCUUUUCUUGGAGUAGAGAGACAAAAAGCCGGUUUAAAACCGAGCAUACACUUUGGAAACAAUACCUCCACCGUCGAGGGUUCGAGAUCGGCCCAACGAC	-112	gra-miR7265	CCACCGUCGAGGGUUCGAGAUCG	3'
gra-MIR7266	scaffold242:696396-696553:-	UUAAAAUUUUAAUGGCAUUGAUGUAGCAGCUCAUGUGACAUUUCAGGUAUACUUUCUUGCUAACAUGGAUAAUUUUUUUGAAAUUUUUAGUGAUUUUUUUAUGAAUUAUACAUGGAUUGUCGUACAAGUAGCCACAUCAAUGCUAUUAAAAUUUUAAA	-52.2	gra-miR7266	AAUGGCAUUGAUGUAGCAGCU	5'
ghr-MIR7267	gi|250031029|gb|DX541132.2|DX541132:9:246:+	AUAAUUUUUUUUGUACGUUAGAUUAAAGAGCAAACUACCACUUAUGUUAAAAAUUCUAUCCAUUUUUACUAUUAAAAACUGGUCAUUAAACAUUAGUAUGAUGUGCACGUCGCACACCAUGUAUAACUGCCUAAUUAUUCCUUUAGCCACACUGGUUUUUAACAAAAAAAAAAAAACAAAUGAUAUUUUUAAUAGAAAAUAUUAAUUGCUAUUUGAUCUAACAUAUAAGGGCUAAUAU	-48.2	ghr-miR7267	UUGUACGUUAGAUUAAAGAGC	5'
ghr-MIR7268a	gi|250031439|gb|DX559670.2|DX559670:1:121:+	AAGAUUUAAAUCUAUAAAGACUCCAUAAAAAUAAAAAUAGCAAGGGUGGCAUGGUGCUAGAAGAACAACCAUUUGCCACUAUUGUUUUUAUCUUUGUGGAGUCUUUAUAGAUUUAAAUCAU	-59.6	ghr-miR7268a	UUUAAAUCUAUAAAGACUCCA	5'
gra-MIR7268a	scaffold49:487462-487582:-	AAGAUUUAAAUCUAUAAAGACUCCAUAAAAAUAAAAAUAGCAAGGGUGGCAUGGUGCUAGAAGAACAACCAUUUGCCACUAUUGUUUUUAUCUUUGUGGAGUCUUUAUAGAUUUAAAUCAU	-59.6	gra-miR7268a	UUUAAAUCUAUAAAGACUCCA	5'
gra-MIR7269a	scaffold340:731666-731759:-	AAAUUUUUGGAAUGGAGGAGUUGGAAAGAUUUUGAAUUUUCUCUGUAUUUUAACAAUGAAAAAUCUUUCUAAUUCCUCCCAUUCCACUAAUUUC	-37.3	gra-miR7269a	AAUGGAGGAGUUGGAAAGAUU	5'
gra-MIR7269b	scaffold122:1212883-1212976:+	AAAUUUUUGGAAUGGAGGAGUUGGAAAGAUUUUGAAUUUUCUCUGUAUUUUAACAAUGAAAAAUCUUUCUAAUUCCUCCCAUUCCACUGAUUUC	-37.7	gra-miR7269b	AAUGGAGGAGUUGGAAAGAUU	5'
gra-MIR7269c	scaffold26:7299854-7299947:-	AAAUUUUUGGAAUGGAGGAGUUGGAAAGAUUUUGGAUUUUCUCUGUAUUUUAAUAAUGAAAAAUCUUACCAAUUCUUGCCAUUCCACUGAUUUC	-32.19	gra-miR7269c	AAUGGAGGAGUUGGAAAGAUU	5'
gra-MIR7270	scaffold148:1702039-1702217:+	UGGUGAACCCUUCAACGGUGGAGGUAUUGUGCUUGGGGUAUCUCUAUGCUUGAUGGUGAGGCGCUCCCCAAACUCUGGGAACCCGUUGGGCUCUCCUUGGAACCAAAAGAUAAAACCCGGGGCUAAAACCUAGCAUAAACACCCCGGGCACAAUACUUCCACCAUUGAGGGGUUCGCCG	-96.9	gra-miR7270	CACAAUACUUCCACCAUUGAG	3'
gra-MIR7271	scaffold317:778557-778674:+	UGGCUGCAAUAAGACGUGCCUUGAAGAAUUGUCGUGUGCAAUUUAUGCUAGGUAGCCACAAGAUCUGCCUAGCUAGAUUGCAUGUGGCAAUUCUUCAAUCGCACGUCGUAUCGCAGCC	-72.8	gra-miR7271	CAAUUCUUCAAUCGCACGUCG	3'
gra-MIR7272a	scaffold301:985835-985973:+	UAAUGCCGCAUUCACAUGUUGAAUUACUUGGCCGGAUCUGGAGAGUCUCCUUGGGAAGUUGCAAGGAAAAAAACAUUAAUUAAUUAAUAAGAUUCUCUCCAGAUCUGGCCAAGUAGUAUCACAUGUGAAUGUAGCAUUU	-74.3	gra-miR7272a	UUCACAUGUUGAAUUACUUGG	5'
gra-MIR7272b	scaffold11:3630913-3631051:+	UAAUGCCGCAUUCACAUGUUGAAUUACUUGGCCGGAUCUGGAGAGUCUCCUUGGGAAGUUGCAAGGAAAAAAACAUUAAUUAAUUAAUAAGAUUCUCUCCAGAUCUGGCCAAGUAGUAUCACAUGUGAAUGUAGCAUUU	-74.3	gra-miR7272b	UUCACAUGUUGAAUUACUUGG	5'
gra-MIR7272c	scaffold336:246336-246474:+	UAAUGCCGCAUUCACAUGUUGAAUUACUUGGCCGGAUCUGGAGAGUCUCCUUGGGAAGUUGCAAGGAAAAAAACAUUAAUUAAUUAAUAAGAUUCUCUCCAGAUCUGGCCAAGUAGUAUCACAUGUGAAUGUAGCAUUU	-74.3	gra-miR7272c	UUCACAUGUUGAAUUACUUGG	5'
gra-MIR7272d	scaffold332:262400-262538:-	UAAUGCCGCAUUCACAUGUUGAAUUACUUGGCCGGAUCUGGAGAGUCUCCUUGGGAAGUUGCAAGGAAAAAAACAUUAAUUAAUUAAUAAGAUUCUCUCCAGAUCUGGCCAAGUAGUAUCACAUGUGAAUGUAGCAUUU	-74.3	gra-miR7272d	UUCACAUGUUGAAUUACUUGG	5'
gra-MIR7272e	scaffold207:1513469-1513607:-	UAAUGCCGCAUUCACAUGUUGAAUUACUUGGCCGGAUCUGGAGAGUCUCCUUGGGAAGUUGCAAGGAAAAAAACAUUAAUUAAUUAAUAAGAUUCUCUCCAGAUCUGGCCAAGUAGUAUCACAUGUGAAUGUAGCAUUU	-74.3	gra-miR7272e	UUCACAUGUUGAAUUACUUGG	5'
gra-MIR7272f	scaffold177:461308-461446:-	UAAUGCCGCAUUCACAUGUUGAAUUACUUGGCCGGAUCUGGAGAGUCUCCUUGGGAAGUUGCAAGGAAAAAAACAUUAAUUAAUUAAUAAGAUUCUCUCCAGAUCUGGCCAAGUAGUAUCACAUGUGAAUGUAGCAUUU	-74.3	gra-miR7272f	UUCACAUGUUGAAUUACUUGG	5'
gra-MIR7272g	scaffold156:811537-811675:-	UAAUGCCGCAUUCACAUGUUGAAUUACUUGGCCGGAUCUGGAGAGUCUCCUUGGGAAGUUGCAAGGAAAAAAACAUUAAUUAAUUAAUAAGAUUCUCUCCAGAUCUGGCCAAGUAGUAUCACAUGUGAAUGUAGCAUUU	-74.3	gra-miR7272g	UUCACAUGUUGAAUUACUUGG	5'
gra-MIR7272h	scaffold104:4351473-4351611:-	UAAUGCCGCAUUCACAUGUUGAAUUACUUGGCCGGAUCUGGAGAGUCUCCUUGGGAAGUUGCAAGGAAAAAAACAUUAAUUAAUUAAUAAGAUUCUCUCCAGAUCUGGCCAAGUAGUAUCACAUGUGAAUGUAGCAUUU	-74.3	gra-miR7272h	UUCACAUGUUGAAUUACUUGG	5'
gra-MIR7272i	scaffold101:233530-233668:-	UAAUGCCGCAUUCACAUGUUGAAUUACUUGGCCGGAUCUGGAGAGUCUCCUUGGGAAGUUGCAAGGAAAAAAACAUUAAUUAAUUAAUAAGAUUCUCUCCAGAUCUGGCCAAGUAGUAUCACAUGUGAAUGUAGCAUUU	-74.3	gra-miR7272i	UUCACAUGUUGAAUUACUUGG	5'
gra-MIR7273	scaffold88:462466-462587:-	AAUACCCAGAUUGAUAUCAUACUUGAGACUCACAUUAGCACACAACUCUGCAUCCCCCCCCAAAAAAAUGUAUGAAAAAUUUUCUAAUGUGAGUCUUAAGUAUGAUAUCAAUCUGGGUAUUG	-63.33	gra-miR7273	UUGAUAUCAUACUUGAGACUC	5'
ghr-MIR7274	gi|109827046|gb|DW225753.1|DW225753:109:383:+	UGUCUUCUCCACUAAAAAAUGGGCAAAUUAGUCAUUUUAUAUUAGAUCACUGAGCAAAAUGGUUUUUUCUUUUAAAAAUUUCAUCCCUCUGUACUAUUAAAAGCUGGCGUGCUUAAUAGAAUAACUAGAUAGUGACAAUUGCAUGUAUCUCUUGCUGAUGUGCAUGGAUUGGUUUUUAAGAGUAAAAAUGAAUAAAAUUUUUAAUAAAAGGAUCAUUUUGUUAUUUGAGCUAAUACACAGGGACUAAUUUACUUAAAUUUUUAGUAUAGGGUCAA	-70.85	ghr-miR7274	ACUAAAAAAUGGGCAAAUUAG	5'
ghr-MIR7275	gi|84171645|gb|DR460293.1|DR460293:75:265:+	AAUUUUGGCUUUAAUGUUCAAUUUGGUACUUGAGCUUGUUUUGUGUAUCCAAAUUAAUUACCUAUAGACGCGUCAAACAUUCAUUGGGUGGUUUGGUCUAGGUAACUAAAUUGAAUAUUGAAGCCAAACUCUAGUAUUAAAUGAAGACAAAAGAAAAUUCAGGUACUAAAUUGAAUAUUGAAGCCGAGCUU	-63.1	ghr-miR7275	AGGUACUAAAUUGAAUAUUGA	3'
ghr-MIR7276	gi|164271344|gb|ES842101.1|ES842101:226:326:+	UGAUGCUAUUAGUGAAUUAAGAACAAACUUUUCAAAGUUAUCAAUUAAGUACUUAAUUGAUUAUUUUGUUAAGUUUGAUUUUAAUUCACUUAGAGCUUCAA	-41.5	ghr-miR7276	AGUGAAUUAAGAACAAACUUU	5'
