# Supplementary material for: Genome-Wide Analysis of Small RNA and Novel MicroRNA Discovery during Fiber and Seed Initial Development in Gossypium hirsutum. L
Source: PLoS One. 2013 Jul 29;8(7):e69743. doi: 10.1371/journal.pone.0069743 (PMC3726788; doi:10.1371/journal.pone.0069743)
Supplement: Table S3 — Targets of known cotton miRNAs. (XLS) [file pone.0069743.s008.xls]

## Sheet: Sheet1
Table S3. Targets of known cotton miRNAs
miRNA ID	Target Acc.	Expectation	UPE	miRNA start	miRNA end	Target start	Target end	miRNA aligned fragment	Target aligned fragment	Inhibition	Target Description	Blastx	hits	e-value
miR156/157	CO092899	2	9.978	1	21	778	798	UUGACAGAAGAUAGAGAGCAC	GUGCUCUCUCUCUUCUGUCAU	Cleavage	similar to UniRef100_A7QP31 Cluster: Chromosome chr1 scaffold_136, whole genome shotgun sequence; n=1; Vitis vinifera|Rep: Chromosome chr1 scaffold_136, whole genome shotgun sequence - Vitis vinifera (Grape), partial (47%)	squamosa promoter-binding	20	1.61916e-59
miR156/157	CO097437	1	17.963	1	21	510	530	UUGACAGAAGAUAGAGAGCAC	GUGCUCUCUCUCUUCUGUCAA	Cleavage	similar to UniRef100_A7PVU5 Cluster: Chromosome chr8 scaffold_34, whole genome shotgun sequence; n=2; Vitis vinifera|Rep: Chromosome chr8 scaffold_34, whole genome shotgun sequence - Vitis vinifera (Grape), partial (46%)	squamosa promoter-binding-like protein 9-like	20	8.53422e-73
miR156/157	DR462234	1	16.561	1	21	583	603	UUGACAGAAGAUAGAGAGCAC	GUGCUCUCUCUCUUCUGUCAA	Cleavage	similar to UniRef100_A2YGR5 Cluster: Squamosa promoter-binding-like protein 12; n=1; Oryza sativa Indica Group|Rep: Squamosa promoter-binding-like protein 12 - Oryza sativa subsp. indica (Rice), partial (19%)	sbp transcription factor	20	3.1397e-62
miR156/157	DW499966	2	23.833	1	20	396	415	UUGACAGAAGAUAGAGAGCA	UGCUCUCUCUCUUCUGUCAU	Cleavage	homologue to UniRef100_Q8LFW6 Cluster: Squamosa promoter-binding-like protein 13; n=1; Arabidopsis thaliana|Rep: Squamosa promoter-binding-like protein 13 - Arabidopsis thaliana (Mouse-ear cress), partial (8%)	squamosa promoter-binding-like protein 13	20	7.11479e-35
miR156/157	DW511492	2	21.376	1	21	174	194	UUGACAGAAGAUAGAGAGCAC	GUGCUCUCUCUCUUUUGUCGA	Cleavage	similar to UniRef100_Q9FVD4 Cluster: Ser/Thr specific protein phosphatase 2A B regulatory subunit beta isoform; n=1; Medicago sativa subsp. x varia|Rep: Ser/Thr specific protein phosphatase 2A B regulatory subunit beta isoform - Medicago varia (Alfalfa), partial (24%)	serine threonine protein phosphatase 2a 55 kda regulatory subunit b beta isoform-like	20	2.69826e-63
miR156/157	GR708165	2.5	22.498	1	21	530	550	UUGACAGAAGAUAGAGAGCAC	GUGCUCUUUUUCUUUUGUCGA	Cleavage	similar to UniRef100_Q9FVD5 Cluster: Ser/Thr specific protein phosphatase 2A B regulatory subunit alpha isoform; n=1; Medicago sativa subsp. x varia|Rep: Ser/Thr specific protein phosphatase 2A B regulatory subunit alpha isoform - Medicago varia (Alfalfa), partial (46%)	serine threonine protein phosphatase 2a 55 kda regulatory subunit b beta isoform-like	20	3.18125e-122
miR156/157	TC232339	1	13.534	1	21	841	861	UUGACAGAAGAUAGAGAGCAC	GUGCUCUCUCUCUUCUGUCAA	Cleavage	similar to UniRef100_A7PFE5 Cluster: Chromosome chr11 scaffold_14, whole genome shotgun sequence; n=1; Vitis vinifera|Rep: Chromosome chr11 scaffold_14, whole genome shotgun sequence - Vitis vinifera (Grape), partial (23%)	squamosa promoter-binding-like protein 12-like	20	1.10386e-100
miR156/157	TC239557	1	5.588	1	20	693	712	UUGACAGAAGAUAGAGAGCA	UGCUCUCUCUCUUCUGUCAA	Cleavage	similar to UniRef100_P93015 Cluster: Squamosa promoter-binding-like protein 3; n=1; Arabidopsis thaliana|Rep: Squamosa promoter-binding-like protein 3 - Arabidopsis thaliana (Mouse-ear cress), partial (76%)	squamosa promoter-binding	20	9.93351e-46
miR156/157	TC240338	2.5	15.575	1	21	400	420	UUGACAGAAGAUAGAGAGCAC	GUGCUCUCUCUCUUCUAUCAA	Cleavage	similar to UniRef100_A7PVU5 Cluster: Chromosome chr8 scaffold_34, whole genome shotgun sequence; n=2; Vitis vinifera|Rep: Chromosome chr8 scaffold_34, whole genome shotgun sequence - Vitis vinifera (Grape), partial (41%)	squamosa promoter-binding-like protein 9-like	20	2.27727e-68
miR156/157	TC245204	2.5	16.4	1	20	822	841	UUGACAGAAGAUAGAGAGCA	UGCUUUCUAUGUUCUGUCAU	Translation	similar to UniRef100_A7QW46 Cluster: Chromosome chr3 scaffold_199, whole genome shotgun sequence; n=1; Vitis vinifera|Rep: Chromosome chr3 scaffold_199, whole genome shotgun sequence - Vitis vinifera (Grape), partial (64%)	triacylglycerol lipase 1	20	1.52786e-143
miR156/157	TC246550	2	13.742	1	21	536	556	UUGACAGAAGAUAGAGAGCAC	GUGCUCUCUCUCUUCUGUCAU	Cleavage	similar to UniRef100_Q94JW8 Cluster: Squamosa promoter-binding-like protein 6; n=1; Arabidopsis thaliana|Rep: Squamosa promoter-binding-like protein 6 - Arabidopsis thaliana (Mouse-ear cress), partial (13%)	squamosa promoter-binding-like protein 6-like	20	2.61953e-87
miR156/157	TC252495	2	17.994	1	21	130	150	UUGACAGAAGAUAGAGAGCAC	GUGCUCUCUCUCUUCUGUCAU	Cleavage	similar to UniRef100_Q6YZE8 Cluster: Squamosa promoter-binding-like protein 16; n=1; Oryza sativa Japonica Group|Rep: Squamosa promoter-binding-like protein 16 - Oryza sativa subsp. japonica (Rice), partial (5%)	hypothetical protein POPTRDRAFT_733659 [Populus trichocarpa]	1	0.000769251
miR156/157	TC253516	1	17.558	1	21	484	504	UUGACAGAAGAUAGAGAGCAC	GUGCUCUCUCUCUUCUGUCAA	Cleavage	homologue to UniRef100_A4GXB6 Cluster: Promoter binding protein; n=1; Gossypium hirsutum|Rep: Promoter binding protein - Gossypium hirsutum (Upland cotton) (Gossypium mexicanum), partial (93%)	squamosa promoter-binding-like protein 9-like	20	2.33836e-80
miR156/157	TC264623	1	5.769	1	20	628	647	UUGACAGAAGAUAGAGAGCA	UGCUCUCUCUCUUCUGUCAA	Cleavage	similar to UniRef100_Q84JE4 Cluster: Squamosa promoter binding like-protein; n=1; Betula pendula|Rep: Squamosa promoter binding like-protein - Betula verrucosa (White birch) (Betula pendula), partial (86%)	squamosa promoter-binding	20	1.38945e-44
miR156/157	TC266384	1	9.682	1	21	1238	1258	UUGACAGAAGAUAGAGAGCAC	GUGCUCUCUCUCUUCUGUCAA	Cleavage	similar to UniRef100_A7QP49 Cluster: Chromosome chr1 scaffold_136, whole genome shotgun sequence; n=1; Vitis vinifera|Rep: Chromosome chr1 scaffold_136, whole genome shotgun sequence - Vitis vinifera (Grape), partial (37%)	squamosa promoter-binding-like protein 12-like	20	3.85137e-39
miR156/157	TC272692	1.5	21.035	1	21	557	577	UUGACAGAAGAUAGAGAGCAC	GUGCUCUCUCUCUUCUGUCAG	Cleavage	similar to UniRef100_Q94JW8 Cluster: Squamosa promoter-binding-like protein 6; n=1; Arabidopsis thaliana|Rep: Squamosa promoter-binding-like protein 6 - Arabidopsis thaliana (Mouse-ear cress), partial (27%)	squamosa promoter-binding-like protein 6-like	20	4.97918e-48
miR156/157	TC272934	1	21.32	1	21	576	596	UUGACAGAAGAUAGAGAGCAC	GUGCUCUCUCUCUUCUGUCAA	Cleavage	weakly similar to UniRef100_A4GXB6 Cluster: Promoter binding protein; n=1; Gossypium hirsutum|Rep: Promoter binding protein - Gossypium hirsutum (Upland cotton) (Gossypium mexicanum), partial (77%)	squamosa promoter-binding-like protein 9-like	20	3.84718e-58
miR156/157	TC273000	1.5	17.017	1	21	654	674	UUGACAGAAGAUAGAGAGCAC	GUGCUCUCUCUCUUCUGUCAG	Cleavage	similar to UniRef100_A7P2C9 Cluster: Chromosome chr1 scaffold_5, whole genome shotgun sequence; n=1; Vitis vinifera|Rep: Chromosome chr1 scaffold_5, whole genome shotgun sequence - Vitis vinifera (Grape), partial (34%)	squamosa promoter-binding-like protein 6-like	20	6.21534e-85
miR156/157	TC276834	2	15.332	1	21	646	666	UUGACAGAAGAUAGAGAGCAC	GUGCUCUCUCUCUUCUGUCAU	Cleavage	similar to UniRef100_A7PKG5 Cluster: Chromosome chr15 scaffold_19, whole genome shotgun sequence; n=1; Vitis vinifera|Rep: Chromosome chr15 scaffold_19, whole genome shotgun sequence - Vitis vinifera (Grape), partial (75%)	squamosa promoter-binding-like protein 7-like	20	1.7373e-104
miR156/157	TC278149	3	10.077	1	20	19	38	UUGACAGAAGAUAGAGAGCA	CUCUCUCUAUUUUCUGUCAG	Cleavage	similar to UniRef100_Q2R678 Cluster: Expressed protein; n=1; Oryza sativa Japonica Group|Rep: Expressed protein - Oryza sativa subsp. japonica (Rice), partial (55%)	basic leucine zipper and w2 domain-containing protein 2-like	20	5.43783e-102
miR159/319	CO121704	2.5	11.913	1	20	481	500	UUUGGAUUGAAGGGAGCUCU	AGAGCUCCCAUCAGUUUAAA	Translation	similar to UniRef100_A7PMG3 Cluster: Chromosome chr14 scaffold_21, whole genome shotgun sequence; n=1; Vitis vinifera|Rep: Chromosome chr14 scaffold_21, whole genome shotgun sequence - Vitis vinifera (Grape), partial (21%)	sam domain family protein	20	9.73027e-22
miR159/319	DN803059	3	12.951	1	20	114	133	UUUGGAUUGAAGGGAGCUCU	GGAGCUUCGUUCAAUUUAAA	Cleavage		-	-	-
miR159/319	DT466704	2.5	9.785	1	20	378	397	UUUGGAUUGAAGGGAGCUCU	AGAGCUCCCAUCAGUUUAAA	Translation	weakly similar to UniRef100_A7PMG3 Cluster: Chromosome chr14 scaffold_21, whole genome shotgun sequence; n=1; Vitis vinifera|Rep: Chromosome chr14 scaffold_21, whole genome shotgun sequence - Vitis vinifera (Grape), partial (21%)	sam domain family protein	20	1.01979e-19
miR159/319	EV486340	2.5	17.3	1	20	616	635	UUUGGAUUGAAGGGAGCUCU	AGAAAUCCCUUUAAUCCAAA	Cleavage	homologue to UniRef100_A9XUG6 Cluster: Beta-ketoacyl-CoA synthase; n=1; Gossypium hirsutum|Rep: Beta-ketoacyl-CoA synthase - Gossypium hirsutum (Upland cotton) (Gossypium mexicanum), partial (34%)	3-ketoacyl- synthase 11-like	20	1.90101e-86
miR159/319	TC231683	2.5	14.047	1	20	1087	1106	UUUGGAUUGAAGGGAGCUCU	AGUGAUCCCUUCAAUCUAAA	Cleavage	similar to UniRef100_A7PAE5 Cluster: Chromosome chr14 scaffold_9, whole genome shotgun sequence; n=1; Vitis vinifera|Rep: Chromosome chr14 scaffold_9, whole genome shotgun sequence - Vitis vinifera (Grape), complete	dsba oxidoreductase family protein	20	5.80388e-125
miR159/319	TC235328	3	15.351	1	20	137	156	UUUGGAUUGAAGGGAGCUCU	GGAGCUUCGUUCAAUUUAAA	Cleavage	similar to UniRef100_Q9FLZ8 Cluster: Emb|CAB87751.1; n=1; Arabidopsis thaliana|Rep: Emb|CAB87751.1 - Arabidopsis thaliana (Mouse-ear cress), complete	eid1-like f-box protein 2-like	20	1.13549e-139
miR159/319	TC237076	2	8.099	1	20	131	150	UUUGGAUUGAAGGGAGCUCU	AGAGCUCCCUUCAGUCUAAU	Cleavage	similar to UniRef100_A7QAM2 Cluster: Chromosome chr5 scaffold_72, whole genome shotgun sequence; n=1; Vitis vinifera|Rep: Chromosome chr5 scaffold_72, whole genome shotgun sequence - Vitis vinifera (Grape), partial (24%)	conserved hypothetical protein [Ricinus communis]	20	6.63556e-55
miR159/319	TC243661	2.5	17.04	1	20	313	332	UUUGGAUUGAAGGGAGCUCU	AGAGCUUCUUCCAAUUCAAA	Translation	similar to UniRef100_Q39540 Cluster: AOBP; n=1; Cucurbita maxima|Rep: AOBP - Cucurbita maxima (Pumpkin) (Winter squash), partial (8%)	cycling dof factor-like 1	20	3.83185e-24
miR159/319	TC248481	3	10.6	1	20	638	657	UUUGGAUUGAAGGGAGCUCU	UUAGCUUCCUUUAAUCCAAA	Cleavage	weakly similar to UniRef100_A7Q9C2 Cluster: Chromosome chr19 scaffold_66, whole genome shotgun sequence; n=1; Vitis vinifera|Rep: Chromosome chr19 scaffold_66, whole genome shotgun sequence - Vitis vinifera (Grape), partial (15%)	protein	20	3.59266e-55
miR159/319	TC261353	3	7.321	1	20	511	530	UUUGGAUUGAAGGGAGCUCU	AGAGCUUUUUUCAAUCCCAA	Cleavage	similar to UniRef100_Q6R2J8 Cluster: Protein STRUBBELIG-RECEPTOR FAMILY 8 precursor; n=1; Arabidopsis thaliana|Rep: Protein STRUBBELIG-RECEPTOR FAMILY 8 precursor - Arabidopsis thaliana (Mouse-ear cress), partial (54%)	protein strubbelig-receptor family 8-like	20	1.82286e-169
miR159/319	TC279858	1	8.598	1	20	779	798	UUUGGAUUGAAGGGAGCUCU	AGAGUUCCCUUCAAUCCAAG	Cleavage	homologue to UniRef100_Q5C849 Cluster: ATP synthase F0 subunit 6; n=1; Nesomachilis australica|Rep: ATP synthase F0 subunit 6 - Nesomachilis australica, partial (7%)	-	-	-
miR160	TC246307	0	20.975	1	20	280	299	UGCCUGGCUCCCUGUAUGCC	GGCAUACAGGGAGCCAGGCA	Cleavage	similar to UniRef100_A7NZK3 Cluster: Chromosome chr6 scaffold_3, whole genome shotgun sequence; n=1; Vitis vinifera|Rep: Chromosome chr6 scaffold_3, whole genome shotgun sequence - Vitis vinifera (Grape), partial (29%)	auxin response factor 18-like	20	8.62978e-93
miR160	TC268754	0.5	24.763	1	21	605	625	UGCCUGGCUCCCUGUAUGCCA	UGGCAUGCAGGGAGCCAGGCA	Cleavage	similar to UniRef100_A7PT37 Cluster: Chromosome chr8 scaffold_29, whole genome shotgun sequence; n=1; Vitis vinifera|Rep: Chromosome chr8 scaffold_29, whole genome shotgun sequence - Vitis vinifera (Grape), partial (55%)	auxin response factor 18-like	20	2.80228e-150
miR160	TC278329	0	22.103	1	20	407	426	UGCCUGGCUCCCUGUAUGCC	GGCAUACAGGGAGCCAGGCA	Cleavage	similar to UniRef100_A7NZK3 Cluster: Chromosome chr6 scaffold_3, whole genome shotgun sequence; n=1; Vitis vinifera|Rep: Chromosome chr6 scaffold_3, whole genome shotgun sequence - Vitis vinifera (Grape), partial (37%)	auxin response factor 18-like	20	1.66063e-140
miR162	TC237985	3	15.674	1	21	1512	1532	UCGAUAAACCUCUGCAUCCAG	UUGGAUGCAGAGCUUUAUUAA	Translation	similar to UniRef100_A7PP91 Cluster: Chromosome chr8 scaffold_23, whole genome shotgun sequence; n=1; Vitis vinifera|Rep: Chromosome chr8 scaffold_23, whole genome shotgun sequence - Vitis vinifera (Grape), partial (71%)	letm1-like protein	20	0
miR162	TC267453	3	20.206	1	21	879	899	UCGAUAAACCUCUGCAUCCAG	CUGGAUGUGGGGCUUUAUUGA	Translation	similar to UniRef100_A2Q2P2 Cluster: Zinc finger, ZZ-type; Zinc finger, C2H2-type; n=1; Medicago truncatula|Rep: Zinc finger, ZZ-type; Zinc finger, C2H2-type - Medicago truncatula (Barrel medic), partial (12%)	e3 ubiquitin-protein ligase ubr4	20	1.37976e-166
miR164	CO109521	1.5	13.371	1	20	691	710	UGGAGAAGCAGGGCACGUGC	GCAAGUGCCCUGCUUCUCCG	Cleavage	similar to UniRef100_Q93XA7 Cluster: NAC domain protein NAC1; n=1; Phaseolus vulgaris|Rep: NAC domain protein NAC1 - Phaseolus vulgaris (Kidney bean) (French bean), partial (54%)	nac domain ipr003441	20	6.67168e-109
miR164	DT465455	3	11.797	1	20	594	613	UGGAGAAGCAGGGCACGUGC	UCGCUUGUCCUGCUUCUCCA	Cleavage	similar to UniRef100_A7Q0D4 Cluster: Chromosome chr7 scaffold_42, whole genome shotgun sequence; n=1; Vitis vinifera|Rep: Chromosome chr7 scaffold_42, whole genome shotgun sequence - Vitis vinifera (Grape), partial (44%)	udp-glucuronic acid decarboxylase 2	20	8.23652e-151
miR164	TC233169	3	13.055	1	20	264	283	UGGAGAAGCAGGGCACGUGC	UCGCUUGUCCUGCUUCUCCA	Cleavage	homologue to UniRef100_Q9LZI2 Cluster: DTDP-glucose 4-6-dehydratase homolog D18; n=2; Arabidopsis thaliana|Rep: DTDP-glucose 4-6-dehydratase homolog D18 - Arabidopsis thaliana (Mouse-ear cress), partial (72%)	udp-glucuronic acid decarboxylase 2	20	0
miR164	TC236955	3	13.055	1	20	707	726	UGGAGAAGCAGGGCACGUGC	UCGCUUGUCCUGCUUCUCCA	Cleavage	similar to UniRef100_A7Q0D4 Cluster: Chromosome chr7 scaffold_42, whole genome shotgun sequence; n=1; Vitis vinifera|Rep: Chromosome chr7 scaffold_42, whole genome shotgun sequence - Vitis vinifera (Grape), partial (63%)	udp-glucuronic acid decarboxylase 2	20	0
miR164	TC240488	3	13.055	1	20	401	420	UGGAGAAGCAGGGCACGUGC	UCGCUUGUCCUGCUUCUCCA	Cleavage	homologue to UniRef100_Q1M0P1 Cluster: UDP-glucuronic acid decarboxylase 2; n=1; Populus tomentosa|Rep: UDP-glucuronic acid decarboxylase 2 - Populus tomentosa (Chinese white poplar), partial (53%)	udp-glucuronic acid decarboxylase	20	0
miR164	TC241215	3	11.71	1	21	89	109	UGGAGAAGCAGGGCACGUGCA	UGCACGCUCCUUGCUUCUCUA	Cleavage	similar to UniRef100_A7P0J9 Cluster: Chromosome chr19 scaffold_4, whole genome shotgun sequence; n=1; Vitis vinifera|Rep: Chromosome chr19 scaffold_4, whole genome shotgun sequence - Vitis vinifera (Grape), partial (65%)	chaperone -like protein	20	2.12354e-118
miR164	TC253804	3	12.885	1	21	85	105	UGGAGAAGCAGGGCACGUGCA	UGCACGCUCCUUGCUUCUCUA	Cleavage	similar to UniRef100_A7P0J9 Cluster: Chromosome chr19 scaffold_4, whole genome shotgun sequence; n=1; Vitis vinifera|Rep: Chromosome chr19 scaffold_4, whole genome shotgun sequence - Vitis vinifera (Grape), partial (48%)	chaperone -like protein	20	2.54699e-89
miR164	CO120024	2.5	20.915	1	20	595	614	CAGCCAAGGAUGACUUGCCG	UGGGAAGUCAUCCUUGGCUC	Cleavage	Nuclear transcription factor Y subunit A-5 [Arabidopsis thaliana (Mouse-ear cress)]	Nuclear transcription factor Y subunit A-5 [Arabidopsis thaliana (Mouse-ear cress)]	20	3e-71
miR166	DR462038	3	20.731	1	21	496	516	UCGGACCAGGCUUCAUUCCCC	GUGGGAUUAAGCCUGGUCUGA	Cleavage	weakly similar to UniRef100_A7QFW3 Cluster: Chromosome undetermined scaffold_89, whole genome shotgun sequence; n=1; Vitis vinifera|Rep: Chromosome undetermined scaffold_89, whole genome shotgun sequence - Vitis vinifera (Grape), partial (23%)	pentatricopeptide repeat-containing protein	20	8.26303e-80
miR166	ES808067	1.5	24.368	1	20	363	382	UCGGACCAGGCUUCAUUCCC	UGGAAUGAAGCCUGGUCCGG	Cleavage	homologue to UniRef100_A7P753 Cluster: Chromosome chr9 scaffold_7, whole genome shotgun sequence; n=1; Vitis vinifera|Rep: Chromosome chr9 scaffold_7, whole genome shotgun sequence - Vitis vinifera (Grape), partial (41%)	homeobox-leucine zipper protein athb-15-like	20	0
miR166	ES810681	1.5	24.368	1	20	363	382	UCGGACCAGGCUUCAUUCCC	UGGAAUGAAGCCUGGUCCGG	Cleavage	homologue to UniRef100_A7P753 Cluster: Chromosome chr9 scaffold_7, whole genome shotgun sequence; n=1; Vitis vinifera|Rep: Chromosome chr9 scaffold_7, whole genome shotgun sequence - Vitis vinifera (Grape), partial (43%)	homeobox-leucine zipper protein athb-15-like	20	0
miR166	ES832414	2.5	22.745	1	20	479	498	UCGGACCAGGCUUCAUUCCC	UGGGAUGAAGCCUGGUUCGG	Cleavage	homologue to UniRef100_A7P753 Cluster: Chromosome chr9 scaffold_7, whole genome shotgun sequence; n=1; Vitis vinifera|Rep: Chromosome chr9 scaffold_7, whole genome shotgun sequence - Vitis vinifera (Grape), partial (22%)	class iii hd-zip protein 8	20	4.03902e-99
miR166	GR716471	2.5	16.235	1	21	28	48	UCGGACCAGGCUUCAUUCCCC	GAGGAAUGAAGCCUGGUCCAA	Cleavage	similar to UniRef100_A9V249 Cluster: Predicted protein; n=1; Monosiga brevicollis MX1|Rep: Predicted protein - Monosiga brevicollis MX1, partial (4%)	-	-	-
miR166	TC230556	3	19.287	1	21	642	662	UCGGACCAGGCUUCAUUCCCC	GGGGACUGAUGCCUGGUUUGA	Cleavage	similar to UniRef100_A7NWE6 Cluster: Chromosome chr5 scaffold_2, whole genome shotgun sequence; n=1; Vitis vinifera|Rep: Chromosome chr5 scaffold_2, whole genome shotgun sequence - Vitis vinifera (Grape), partial (87%)	protein	20	0
miR166	TC240051	2.5	22.745	1	20	498	517	UCGGACCAGGCUUCAUUCCC	UGGGAUGAAGCCUGGUUCGG	Cleavage	homologue to UniRef100_Q5D1L9 Cluster: Class III HD-Zip protein 8; n=1; Populus trichocarpa|Rep: Class III HD-Zip protein 8 - Populus trichocarpa (Western balsam poplar) (Populus balsamiferasubsp. trichocarpa), partial (23%)	class iii hd-zip protein 8	20	5.87754e-110
miR166	TC245058	3	16.291	1	21	69	89	UCGGACCAGGCUUCAUUCCCC	GGGCAAUGAAGCUGGGUCUGA	Cleavage	similar to UniRef100_Q9FYK3 Cluster: F21J9.27; n=2; Arabidopsis thaliana|Rep: F21J9.27 - Arabidopsis thaliana (Mouse-ear cress), partial (46%)	set domain-containing protein	20	6.32631e-170
miR166	TC257490	2	22.456	1	20	198	217	UCGGACCAGGCUUCAUUCCC	UGGGAUGAAGCCUGGUCCGG	Cleavage	homologue to UniRef100_A7P753 Cluster: Chromosome chr9 scaffold_7, whole genome shotgun sequence; n=1; Vitis vinifera|Rep: Chromosome chr9 scaffold_7, whole genome shotgun sequence - Vitis vinifera (Grape), partial (16%)	dna binding	20	1.49334e-58
miR166	TC258729	3	19.287	1	21	269	289	UCGGACCAGGCUUCAUUCCCC	GGGGACUGAUGCCUGGUUUGA	Cleavage	similar to UniRef100_Q9XE60 Cluster: Ribonucleotide reductase small subunit; n=1; Glycine max|Rep: Ribonucleotide reductase small subunit - Glycine max (Soybean), partial (69%)	protein	20	2.05227e-154
miR166	TC259656	3	21.746	1	21	321	341	UCGGACCAGGCUUCAUUCCCC	GGGCAAUGAAGCUGGGUCUGA	Cleavage	similar to UniRef100_A7P3U6 Cluster: Chromosome chr1 scaffold_5, whole genome shotgun sequence; n=1; Vitis vinifera|Rep: Chromosome chr1 scaffold_5, whole genome shotgun sequence - Vitis vinifera (Grape), partial (77%)	set domain-containing protein	20	5.42373e-125
miR166	TC267202	2	19.386	1	20	100	119	UCGGACCAGGCUUCAUUCCC	UGGGAUGAAGCCUGGUCCGG	Cleavage	homologue to UniRef100_Q5D1M3 Cluster: Class III HD-Zip protein 4; n=1; Populus trichocarpa|Rep: Class III HD-Zip protein 4 - Populus trichocarpa (Western balsam poplar) (Populus balsamiferasubsp. trichocarpa), partial (48%)	hd-zip protein	20	0
miR167	AW730640	2.5	14.665	1	20	855	874	UGAAGCUGCCAGCAUGAUCU	AGAUCAUGCUGCCAGCAUCA	Translation	similar to UniRef100_A2W603 Cluster: Glycosyl transferase; n=1; Burkholderia dolosa AUO158|Rep: Glycosyl transferase - Burkholderia dolosa AUO158, partial (5%)	-	-	-
miR167	DW226555	3	12.392	1	20	514	533	UGAAGCUGCCAGCAUGAUCU	AAAACAUGCUGGCAGCUUUG	Cleavage	similar to UniRef100_Q8VWW1 Cluster: LIM domain protein; n=1; Gossypium hirsutum|Rep: LIM domain protein - Gossypium hirsutum (Upland cotton) (Gossypium mexicanum), partial (52%)	lim domain-containing protein	20	1.67717e-39
miR167	DW478879	3	16.475	1	20	332	351	UGAAGCUGCCAGCAUGAUCU	AAAACAUGCUGGCAGCUUUG	Cleavage	homologue to UniRef100_Q8VWW1 Cluster: LIM domain protein; n=1; Gossypium hirsutum|Rep: LIM domain protein - Gossypium hirsutum (Upland cotton) (Gossypium mexicanum), complete	gata type zinc finger transcription factor-like protein	20	2.04468e-125
miR168	CO084924	2.5	8.76	1	20	57	76	UCGCUUGGUGCAGGUCGGGA	UCCCGAGCUGCACCAAGCAA	Cleavage	similar to UniRef100_Q2LFC4 Cluster: AGO1-1; n=1; Nicotiana benthamiana|Rep: AGO1-1 - Nicotiana benthamiana, partial (25%)	protein argonaute	20	3.10287e-156
miR168	TC241943	3	13.491	1	21	900	920	UCGCUUGGUGCAGGUCGGGAA	UUCCCGAUCUUCACCAAGUGU	Translation	similar to UniRef100_A7P6R5 Cluster: Chromosome chr9 scaffold_7, whole genome shotgun sequence; n=1; Vitis vinifera|Rep: Chromosome chr9 scaffold_7, whole genome shotgun sequence - Vitis vinifera (Grape), partial (48%)	protein hothead-like	20	2.89307e-133
miR168	TC280219	3	17.399	1	20	403	422	UCGCUUGGUGCAGGUCGGGA	UCCCGGCUUGCUCCAGGCGG	Translation	similar to UniRef100_A7R1V5 Cluster: Chromosome chr7 scaffold_382, whole genome shotgun sequence; n=1; Vitis vinifera|Rep: Chromosome chr7 scaffold_382, whole genome shotgun sequence - Vitis vinifera (Grape), partial (55%)	dead-box atp-dependent rna helicase 16-like	20	2.56712e-118
miR169	DT460601	3	22.564	1	20	669	688	CAGCCAAGGAUGAUUUGCCG	UGGGAAGUCAUCCUUGGCUC	Cleavage	weakly similar to UniRef100_A7P6L4 Cluster: Chromosome chr9 scaffold_7, whole genome shotgun sequence; n=1; Vitis vinifera|Rep: Chromosome chr9 scaffold_7, whole genome shotgun sequence - Vitis vinifera (Grape), partial (61%)	nuclear transcription factor y subunit a-3	20	8.91384e-78
miR169	DW232513	3	22.36	1	21	147	167	CAGCCAAGGAUGAUUUGCCGG	UCGUCGGAUCAUCUUUGGUUG	Cleavage	UniRef100_A5CVK4 Cluster: Tryptophan synthase alpha chain; n=1; Candidatus Vesicomyosocius okutanii HA|Rep:, partial (3%)	-	-	-
miR169	TC236756	3	10.763	1	21	537	557	CAGCCAAGGAUGAUUUGCCGG	CGGGCAAAUCAUCUUUGGCAG	Cleavage	similar to UniRef100_Q66RN1 Cluster: MYB transcription factor; n=1; Hevea brasiliensis|Rep: MYB transcription factor - Hevea brasiliensis (Para rubber tree), partial (83%)	myb family transcription factor	20	2.18159e-147
miR169	TC239962	3	18.713	1	21	796	816	CAGCCAAGGAUGAUUUGCCGG	CUGGGAAGUCAUCCUUGGCUC	Cleavage	weakly similar to UniRef100_A7P6L4 Cluster: Chromosome chr9 scaffold_7, whole genome shotgun sequence; n=1; Vitis vinifera|Rep: Chromosome chr9 scaffold_7, whole genome shotgun sequence - Vitis vinifera (Grape), partial (60%)	nuclear transcription factor y subunit a-3	20	3.96943e-73
miR169	TC242857	3	12.84	1	21	499	519	CAGCCAAGGAUGAUUUGCCGG	CUGGCAAAGCAUCCUUGACUG	Cleavage	weakly similar to UniRef100_A7PUA3 Cluster: Chromosome chr7 scaffold_31, whole genome shotgun sequence; n=1; Vitis vinifera|Rep: Chromosome chr7 scaffold_31, whole genome shotgun sequence - Vitis vinifera (Grape), partial (16%)	protein time for coffee	20	8.25241e-73
miR169	TC248282	3	11.351	1	21	918	938	CAGCCAAGGAUGAUUUGCCGG	CUGGCAAAGCAUCCUUGACUG	Cleavage	weakly similar to UniRef100_A7PUA3 Cluster: Chromosome chr7 scaffold_31, whole genome shotgun sequence; n=1; Vitis vinifera|Rep: Chromosome chr7 scaffold_31, whole genome shotgun sequence - Vitis vinifera (Grape), partial (7%)	protein time for coffee	20	4.26262e-43
miR169	TC256781	1.5	16.113	1	20	1112	1131	CAGCCAAGGAUGAUUUGCCG	CGGCAAAUCAUUCUUGGCUU	Cleavage	similar to UniRef100_A7NZQ3 Cluster: Chromosome chr6 scaffold_3, whole genome shotgun sequence; n=1; Vitis vinifera|Rep: Chromosome chr6 scaffold_3, whole genome shotgun sequence - Vitis vinifera (Grape), partial (50%)	nuclear transcription factor y subunit a-1	20	1.46052e-99
miR169	TC258310	3	22.799	1	20	481	500	CAGCCAAGGAUGAUUUGCCG	UGGGAAGUCAUCCUUGGCUC	Cleavage	homologue to UniRef100_Q9SYH4 Cluster: Nuclear transcription factor Y subunit A-5; n=1; Arabidopsis thaliana|Rep: Nuclear transcription factor Y subunit A-5 - Arabidopsis thaliana (Mouse-ear cress), partial (17%)	nuclear transcription factor y subunit a-3	20	6.29151e-48
miR169	TC264904	3	12.032	1	21	963	983	CAGCCAAGGAUGAUUUGCCGG	CAGGCAAAUCAUUUUUGGCUU	Cleavage	similar to UniRef100_A7PWC9 Cluster: Chromosome chr8 scaffold_34, whole genome shotgun sequence; n=1; Vitis vinifera|Rep: Chromosome chr8 scaffold_34, whole genome shotgun sequence - Vitis vinifera (Grape), partial (76%)	nuclear transcription factor y subunit a-	20	3.79365e-81
miR169	TC269356	2	19.336	1	21	1070	1090	CAGCCAAGGAUGAUUUGCCGG	CCGGCAACUCAUCCUUGGCUU	Cleavage	similar to UniRef100_Q0D4R9 Cluster: Os07g0608200 protein; n=2; Oryza sativa Japonica Group|Rep: Os07g0608200 protein - Oryza sativa subsp. japonica (Rice), partial (28%)	nuclear transcription factor y subunit a-	20	1.24662e-92
miR169	TC270675	3	21.87	1	20	595	614	CAGCCAAGGAUGAUUUGCCG	UGGGAAGUCAUCCUUGGCUC	Cleavage	weakly similar to UniRef100_A7P6L4 Cluster: Chromosome chr9 scaffold_7, whole genome shotgun sequence; n=1; Vitis vinifera|Rep: Chromosome chr9 scaffold_7, whole genome shotgun sequence - Vitis vinifera (Grape), partial (62%)	nuclear transcription factor y subunit a-3	20	1.923e-67
miR169	TA26437_3635	3	12.885	1	21	85	105	UGGAGAAGCAGGGCACGUGCA	UGCACGCUCCUUGCUUCUCUA	Cleavage	similar to UniRef100_UPI0000ECADD2 Cluster: G-protein coupled receptor 56 precursor (TM7XN1 protein).; n=1; Gallus gallus|Rep: G-protein coupled receptor 56 precursor (TM7XN1 protein). - Gallus gallus, partial (3%)	asparagine synthetase	1	2.87994e-11
miR169	TC278242	3	18.523	1	20	1034	1053	CAGCCAAGGAUGAUUUGCCG	AGGCAAAUCAUUUUUGGCUC	Cleavage	similar to UniRef100_A4ZVU9 Cluster: CCAAT-binding transcription factor; n=1; Medicago truncatula|Rep: CCAAT-binding transcription factor - Medicago truncatula (Barrel medic), partial (41%)	nuclear transcription factor y subunit a-10	20	4.5313e-87
miR169	TC278967	3	24.459	1	21	906	926	CAGCCAAGGAUGAUUUGCCGG	UCGUCGGAUCAUCUUUGGUUG	Cleavage	homologue to UniRef100_Q8RVL0 Cluster: Asparagine synthetase; n=1; Securigera parviflora|Rep: Asparagine synthetase - Securigera parviflora, partial (25%)	asparagine synthetase	20	2.5502e-81
miR171	BF272021	3	19.552	1	20	554	573	UGAUUGAGCCGUGCCAAUAU	AUAUGGGCAAGGCUUAAUUA	Translation	similar to UniRef100_A7P756 Cluster: Chromosome chr9 scaffold_7, whole genome shotgun sequence; n=1; Vitis vinifera|Rep: Chromosome chr9 scaffold_7, whole genome shotgun sequence - Vitis vinifera (Grape), partial (64%)	protein	20	1.42303e-65
miR171	BF274819	3	15.691	1	20	327	346	UGAUUGAGCCGUGCCAAUAU	CUAUUGGAAUGGCUCAAUUA	Cleavage	weakly similar to UniRef100_A7PJR5 Cluster: Chromosome chr12 scaffold_18, whole genome shotgun sequence; n=1; Vitis vinifera|Rep: Chromosome chr12 scaffold_18, whole genome shotgun sequence - Vitis vinifera (Grape), partial (78%)	reticulon-like protein b8	20	2.25554e-91
miR171	ES822760	0.5	22.08	1	21	190	210	UGAUUGAGCCGUGCCAAUAUC	GAUAUUGGCGCGGCUCAAUCA	Cleavage	similar to UniRef100_A7PYF4 Cluster: Chromosome chr15 scaffold_37, whole genome shotgun sequence; n=1; Vitis vinifera|Rep: Chromosome chr15 scaffold_37, whole genome shotgun sequence - Vitis vinifera (Grape), partial (15%)	gras family transcription factor	20	6.0169e-74
miR171	ES842236	3	16.891	1	21	1	22	UGAUU-GAGCCGUGCCAAUAUC	GAUAUUGGCGCGGCUCCAAUCA	Cleavage	similar to UniRef100_Q8LL10 Cluster: Hairy meristem; n=1; Petunia x hybrida|Rep: Hairy meristem - Petunia hybrida (Petunia), partial (20%)	gras family transcription factor	20	9.95283e-83
miR171	TC241144	0.5	22.526	1	21	9	29	UGAUUGAGCCGUGCCAAUAUC	GAUAUUGGCGCGGCUCAAUCA	Cleavage	weakly similar to UniRef100_A7PYF4 Cluster: Chromosome chr15 scaffold_37, whole genome shotgun sequence; n=1; Vitis vinifera|Rep: Chromosome chr15 scaffold_37, whole genome shotgun sequence - Vitis vinifera (Grape), partial (40%)	gras family transcription factor	20	3.52786e-130
miR171	TC250338	0.5	22.08	1	21	182	202	UGAUUGAGCCGUGCCAAUAUC	GAUAUUGGCGCGGCUCAAUCA	Cleavage	similar to UniRef100_A7PYF4 Cluster: Chromosome chr15 scaffold_37, whole genome shotgun sequence; n=1; Vitis vinifera|Rep: Chromosome chr15 scaffold_37, whole genome shotgun sequence - Vitis vinifera (Grape), partial (15%)	gras family transcription factor	20	7.60424e-83
miR171	TC251297	2.5	18.411	1	20	160	179	UGAUUGAGCCGUGCCAAUAU	AUAUUGGCACUUCUUAAUCA	Translation	weakly similar to UniRef100_A7NSQ0 Cluster: Chromosome chr18 scaffold_1, whole genome shotgun sequence; n=1; Vitis vinifera|Rep: Chromosome chr18 scaffold_1, whole genome shotgun sequence - Vitis vinifera (Grape), partial (16%)	-	-	-
miR171	TC270345	0.5	20.939	1	21	581	601	UGAUUGAGCCGUGCCAAUAUC	GAUAUUGGCGCGGCUCAAUCA	Cleavage	similar to UniRef100_A7PYF4 Cluster: Chromosome chr15 scaffold_37, whole genome shotgun sequence; n=1; Vitis vinifera|Rep: Chromosome chr15 scaffold_37, whole genome shotgun sequence - Vitis vinifera (Grape), partial (43%)	gras family transcription factor	20	1.03754e-160
miR171	TC271823	0.5	22.08	1	21	182	202	UGAUUGAGCCGUGCCAAUAUC	GAUAUUGGCGCGGCUCAAUCA	Cleavage	similar to UniRef100_A7PYF4 Cluster: Chromosome chr15 scaffold_37, whole genome shotgun sequence; n=1; Vitis vinifera|Rep: Chromosome chr15 scaffold_37, whole genome shotgun sequence - Vitis vinifera (Grape), partial (15%)	gras family transcription factor	20	1.04774e-59
miR171	TC276038	2	24.2	1	21	1052	1072	UGAUUGAGCCGUGCCAAUAUC	GAUAUUGGCGCGGCUCAUUCA	Cleavage	similar to UniRef100_A7PYF4 Cluster: Chromosome chr15 scaffold_37, whole genome shotgun sequence; n=1; Vitis vinifera|Rep: Chromosome chr15 scaffold_37, whole genome shotgun sequence - Vitis vinifera (Grape), partial (20%)	scl6-iv	20	4.28337e-75
miR172	BE054528	3	9.133	1	21	567	587	AGAAUCCUGAUGAUGCUGCAG	UUGCAGUAAUAUUAGGAUUUU	Cleavage	similar to UniRef100_O23274 Cluster: Kinesin like protein; n=2; Arabidopsis thaliana|Rep: Kinesin like protein - Arabidopsis thaliana (Mouse-ear cress), partial (6%)	kinesin like protein	20	1.39448e-66
miR172	DT053268	3	13.405	1	21	158	178	AGAAUCCUGAUGAUGCUGCAG	UUGUAGCGUCACUAGGGUUCU	Translation	similar to UniRef100_O93440 Cluster: Winged-helix transcription factor; n=1; Gallus gallus|Rep: Winged-helix transcription factor - Gallus gallus (Chicken), partial (4%)	-	-	-
miR172	DW225324	0	11.5	1	20	647	666	AGAAUCCUGAUGAUGCUGCA	UGCAGCAUCAUCAGGAUUCU	Cleavage	similar to UniRef100_A7NZC0 Cluster: Chromosome chr6 scaffold_3, whole genome shotgun sequence; n=1; Vitis vinifera|Rep: Chromosome chr6 scaffold_3, whole genome shotgun sequence - Vitis vinifera (Grape), partial (10%)	ethylene-responsive transcription factor rap2-7-like	5	1.01988e-06
miR172	TC231199	3	18.336	1	21	374	394	AGAAUCCUGAUGAUGCUGCAG	CUGCAGCAUCAAUAGGAUUAU	Translation	similar to UniRef100_A7P710 Cluster: Chromosome chr9 scaffold_7, whole genome shotgun sequence; n=1; Vitis vinifera|Rep: Chromosome chr9 scaffold_7, whole genome shotgun sequence - Vitis vinifera (Grape), partial (57%)	mitochondrial-processing peptidase subunit alpha-like	20	1.02951e-164
miR172	TC243398	3	16.816	1	21	491	511	AGAAUCCUGAUGAUGCUGCAG	CUGCAGCAUCAAUAGGAUUAU	Translation	similar to UniRef100_A7PEE5 Cluster: Chromosome chr11 scaffold_13, whole genome shotgun sequence; n=1; Vitis vinifera|Rep: Chromosome chr11 scaffold_13, whole genome shotgun sequence - Vitis vinifera (Grape), partial (56%)	mitochondrial-processing peptidase subunit alpha	20	3.71603e-128
miR172	TC247951	3	16.467	1	21	587	607	AGAAUCCUGAUGAUGCUGCAG	UUGCAGUAAUAUUAGGAUUUU	Cleavage	similar to UniRef100_O23274 Cluster: Kinesin like protein; n=2; Arabidopsis thaliana|Rep: Kinesin like protein - Arabidopsis thaliana (Mouse-ear cress), partial (6%)	kinesin like protein	20	2.06199e-65
miR172	TC248423	1	15.715	1	21	694	714	AGAAUCCUGAUGAUGCUGCAG	CUGCAGCAUCAUCAGGAUUCC	Cleavage	similar to UniRef100_A7PLE5 Cluster: Chromosome chr7 scaffold_20, whole genome shotgun sequence; n=1; Vitis vinifera|Rep: Chromosome chr7 scaffold_20, whole genome shotgun sequence - Vitis vinifera (Grape), partial (34%)	transcription factor apetala2	20	1.654e-95
miR172	TC249346	0	19.45	1	21	433	453	AGAAUCCUGAUGAUGCUGCAG	CUGCAGCAUCAUCAGGAUUCU	Cleavage	similar to UniRef100_A7NZC0 Cluster: Chromosome chr6 scaffold_3, whole genome shotgun sequence; n=1; Vitis vinifera|Rep: Chromosome chr6 scaffold_3, whole genome shotgun sequence - Vitis vinifera (Grape), partial (28%)	ap2 domain-containing transcription factor	20	7.13345e-34
miR172	TC251161	2	6.808	1	20	1499	1518	AGAAUCCUGAUGAUGCUGCA	UGCAGCAUCAUCAAGAUUUU	Cleavage	similar to UniRef100_Q9SK03 Cluster: Ethylene-responsive transcription factor RELATED TO APETALA2 7; n=1; Arabidopsis thaliana|Rep: Ethylene-responsive transcription factor RELATED TO APETALA2 7 - Arabidopsis thaliana (Mouse-ear cress), partial (41%)	ethylene-responsive transcription factor rap2-7	20	2.04076e-120
miR172	TC251459	2	18.038	1	20	1094	1113	AGAAUCCUGAUGAUGCUGCA	AGCAGCAUCAUCAGGAUUCC	Cleavage	similar to UniRef100_P47927 Cluster: Floral homeotic protein APETALA 2; n=1; Arabidopsis thaliana|Rep: Floral homeotic protein APETALA 2 - Arabidopsis thaliana (Mouse-ear cress), partial (48%)	transcription factor apetala2	20	2.85584e-129
miR172	TC253864	3	14.786	1	21	551	571	AGAAUCCUGAUGAUGCUGCAG	UUGCAGUAAUAUUAGGAUUUU	Cleavage	similar to UniRef100_Q0DSU0 Cluster: Os03g0288400 protein; n=1; Oryza sativa Japonica Group|Rep: Os03g0288400 protein - Oryza sativa subsp. japonica (Rice), partial (76%)	kinesin like protein	19	4.13276e-42
miR172	TC257610	3	13.983	1	20	535	554	AGAAUCCUGAUGAUGCUGCA	AGCAGCAUCAUCAGCAUUUU	Cleavage	similar to UniRef100_A7P8V0 Cluster: Chromosome chr3 scaffold_8, whole genome shotgun sequence; n=1; Vitis vinifera|Rep: Chromosome chr3 scaffold_8, whole genome shotgun sequence - Vitis vinifera (Grape), partial (56%)	polyadenylate-binding protein 2-like	20	1.75079e-24
miR172	TC259821	1	18.534	1	20	596	615	AGAAUCCUGAUGAUGCUGCA	UGCAGCAUCAUCAGGAUUCC	Cleavage	similar to UniRef100_A7PLE5 Cluster: Chromosome chr7 scaffold_20, whole genome shotgun sequence; n=1; Vitis vinifera|Rep: Chromosome chr7 scaffold_20, whole genome shotgun sequence - Vitis vinifera (Grape), partial (17%)	transcription factor apetala2	20	4.69883e-47
miR172	TC266497	1	16.322	1	21	624	644	AGAAUCCUGAUGAUGCUGCAG	CUGCAGCAUCAUCAGGAUUCC	Cleavage	similar to UniRef100_A7PLE5 Cluster: Chromosome chr7 scaffold_20, whole genome shotgun sequence; n=1; Vitis vinifera|Rep: Chromosome chr7 scaffold_20, whole genome shotgun sequence - Vitis vinifera (Grape), partial (10%)	transcription factor apetala2	20	2.43292e-32
miR172	TC267470	2	9.007	1	20	490	509	AGAAUCCUGAUGAUGCUGCA	UGCAGCAUCAUCAAGAUUUU	Cleavage	similar to UniRef100_A7NZC0 Cluster: Chromosome chr6 scaffold_3, whole genome shotgun sequence; n=1; Vitis vinifera|Rep: Chromosome chr6 scaffold_3, whole genome shotgun sequence - Vitis vinifera (Grape), partial (24%)	ap2 domain-containing transcription factor	20	3.63433e-53
miR172	TC268375	3	22.888	1	21	418	438	AGAAUCCUGAUGAUGCUGCAG	UUGCUGGAUUAUCAGGAUUUU	Cleavage	similar to UniRef100_A7QVC0 Cluster: Chromosome chr2 scaffold_187, whole genome shotgun sequence; n=1; Vitis vinifera|Rep: Chromosome chr2 scaffold_187, whole genome shotgun sequence - Vitis vinifera (Grape), partial (24%)	protein odorant1-like	20	1.14513e-54
miR172	TC270554	1	17.682	1	21	916	936	AGAAUCCUGAUGAUGCUGCAG	CUGCAGCAUCAUCAGGAUUCC	Cleavage	similar to UniRef100_A7PLE5 Cluster: Chromosome chr7 scaffold_20, whole genome shotgun sequence; n=1; Vitis vinifera|Rep: Chromosome chr7 scaffold_20, whole genome shotgun sequence - Vitis vinifera (Grape), partial (54%)	transcription factor apetala2	20	4.36392e-121
miR172	TC275039	0	19.464	1	21	795	815	AGAAUCCUGAUGAUGCUGCAG	CUGCAGCAUCAUCAGGAUUCU	Cleavage	similar to UniRef100_A7NZC0 Cluster: Chromosome chr6 scaffold_3, whole genome shotgun sequence; n=1; Vitis vinifera|Rep: Chromosome chr6 scaffold_3, whole genome shotgun sequence - Vitis vinifera (Grape), partial (53%)	ap2 domain-containing transcription factor	20	6.32685e-77
miR172	TC276199	1	18.256	1	20	1056	1075	AGAAUCCUGAUGAUGCUGCA	AGCAGCAUCAUCAGGAUUCU	Cleavage	similar to UniRef100_A7PIB5 Cluster: Chromosome chr13 scaffold_17, whole genome shotgun sequence; n=1; Vitis vinifera|Rep: Chromosome chr13 scaffold_17, whole genome shotgun sequence - Vitis vinifera (Grape), partial (44%)	ap2 domain-containing transcription factor	20	9.47933e-80
miR172	TC276428	1	22.674	1	20	347	366	AGAAUCCUGAUGAUGCUGCA	AGCAGCAUCAUCAGGAUUCU	Cleavage	similar to UniRef100_Q106U2 Cluster: AP2-related transcription factor AP2L3; n=1; Picea abies|Rep: AP2-related transcription factor AP2L3 - Picea abies (Norway spruce) (Picea excelsa), partial (5%)	-	-	-
miR172	TC276431	1	17.3	1	21	561	581	AGAAUCCUGAUGAUGCUGCAG	CUGCAGCAUCAUCAGGAUUCC	Cleavage	similar to UniRef100_A7PLE5 Cluster: Chromosome chr7 scaffold_20, whole genome shotgun sequence; n=1; Vitis vinifera|Rep: Chromosome chr7 scaffold_20, whole genome shotgun sequence - Vitis vinifera (Grape), partial (16%)	transcription factor apetala2	20	4.26216e-61
miR390	CO075666	2	9.072	1	21	227	247	AAGCUCAGGAGGGAUAGCGCC	GGUGCUAUCCUACCUGAGCUU	Translation		-	-	-
miR390	CO115013	2.5	17.142	1	21	404	424	AAGCUCAGGAGGGAUAGCGCC	GGUGUUAUCCCUGUUGAGCUU	Translation	weakly similar to UniRef100_Q9LVP0 Cluster: Receptor-like protein kinase; n=1; Arabidopsis thaliana|Rep: Receptor-like protein kinase - Arabidopsis thaliana (Mouse-ear cress), partial (25%)	protein	20	5.08703e-118
miR390	DW502659	2.5	10.966	1	21	208	228	AAGCUCAGGAGGGAUAGCGCC	GGCAAUAUCUCUCCUGAGCUU	Cleavage	weakly similar to UniRef100_Q5NXT9 Cluster: Glutamine-dependent NAD+ synthetase; n=1; Azoarcus sp. EbN1|Rep: Glutamine-dependent NAD+ synthetase - Azoarcus sp. (strain EbN1) (Aromatoleum aromaticum (strain EbN1)), partial (4%)	-	-	-
miR390	DW503626	2.5	13.936	1	21	218	238	AAGCUCAGGAGGGAUAGCGCC	GGUGCUAUCCGACCUGAGCUU	Translation		-	-	-
miR390	ES818319	2.5	20.253	1	21	577	597	AAGCUCAGGAGGGAUAGCGCC	GGUGUUAUCCCUGUUGAGCUU	Translation	similar to UniRef100_Q9LVP0 Cluster: Receptor-like protein kinase; n=1; Arabidopsis thaliana|Rep: Receptor-like protein kinase - Arabidopsis thaliana (Mouse-ear cress), partial (29%)	leucine-rich repeat receptor-like protein kinase	20	5.6264e-123
miR390	ES828745	2	10.517	1	21	331	351	AAGCUCAGGAGGGAUAGCGCC	GGUGCUAUCCUACCUGAGCUU	Translation		-	-	-
miR390	TC236002	3	12.978	1	20	22	41	AAGCUCAGGAGGGAUAGCGC	GCGCUAUCCCUCUAGGGUUU	Cleavage	similar to UniRef100_A7P4I3 Cluster: Chromosome chr4 scaffold_6, whole genome shotgun sequence; n=1; Vitis vinifera|Rep: Chromosome chr4 scaffold_6, whole genome shotgun sequence - Vitis vinifera (Grape), partial (40%)	far upstream element-binding protein	20	5.03779e-122
miR390	TC240667	2.5	22.065	1	21	214	234	AAGCUCAGGAGGGAUAGCGCC	GGAGUUAUCCUUCUUGAGCUU	Cleavage	weakly similar to UniRef100_A7QW28 Cluster: Chromosome undetermined scaffold_197, whole genome shotgun sequence; n=1; Vitis vinifera|Rep: Chromosome undetermined scaffold_197, whole genome shotgun sequence - Vitis vinifera (Grape), partial (35%)	protein kinase	20	2.69896e-70
miR390	TC242082	1.5	15.037	1	21	345	365	AAGCUCAGGAGGGAUAGCGCC	GGUGCUAUCCCACCUGAGCUU	Translation		-	-	-
miR390	TC250886	2.5	23.574	1	20	1185	1204	AAGCUCAGGAGGGAUAGCGC	GCCCUGUCCCUCCUGAGCUG	Cleavage	similar to UniRef100_P93008 Cluster: DEAD-box ATP-dependent RNA helicase 21; n=1; Arabidopsis thaliana|Rep: DEAD-box ATP-dependent RNA helicase 21 - Arabidopsis thaliana (Mouse-ear cress), partial (58%)	dead-box atp-dependent rna helicase	20	0
miR390	TC266622	3	16.736	1	21	252	272	AAGCUCAGGAGGGAUAGCGCC	GGUGCUAUCCUACGUGAGCUU	Translation	similar to UniRef100_Q9FL00 Cluster: Emb|CAB62433.1|; n=1; Arabidopsis thaliana|Rep: Emb|CAB62433.1| - Arabidopsis thaliana (Mouse-ear cress), partial (37%)	protein	20	1.42752e-85
miR390	TC266640	2.5	22.516	1	21	161	181	AAGCUCAGGAGGGAUAGCGCC	GGAGCAAUCCCUUCUGAGCUU	Cleavage	similar to UniRef100_A7NXS2 Cluster: Chromosome chr5 scaffold_2, whole genome shotgun sequence; n=1; Vitis vinifera|Rep: Chromosome chr5 scaffold_2, whole genome shotgun sequence - Vitis vinifera (Grape), partial (25%)	protein	20	1.86918e-97
miR390	TC271473	3	8.141	1	21	216	236	AAGCUCAGGAGGGAUAGCGCC	GGUGCUAUCCUACCUGAGCUA	Translation		-	-	-
miR390	TC272586	2	10.805	1	21	155	175	AAGCUCAGGAGGGAUAGCGCC	GGUGCUAUCCUACCUGAGCUU	Translation	similar to UniRef100_Q0IX78 Cluster: Os10g0460600 protein; n=2; Oryza sativa|Rep: Os10g0460600 protein - Oryza sativa subsp. japonica (Rice), partial (20%)	-	-	-
miR390	TC275010	1.5	15.45	1	21	205	225	AAGCUCAGGAGGGAUAGCGCC	GGUGCUAUCCCACCUGAGCUU	Translation		-	-	-
miR390	TC276618	2.5	18.733	1	21	398	418	AAGCUCAGGAGGGAUAGCGCC	GGUGCUAUCCUUCCUUAGCUU	Cleavage	homologue to UniRef100_A7PEE2 Cluster: Chromosome chr11 scaffold_13, whole genome shotgun sequence; n=1; Vitis vinifera|Rep: Chromosome chr11 scaffold_13, whole genome shotgun sequence - Vitis vinifera (Grape), partial (50%)	ap-4 complex subunit sigma-1	20	2.83278e-43
miR390	TC277595	2	9.523	1	21	215	235	AAGCUCAGGAGGGAUAGCGCC	GGUGCUAUCCUACCUGAGCUU	Translation		-	-	-
miR393	ES798329	2	20.973	1	20	615	634	UCCAAAGGGAUCGCAUUGAU	GACAAUGCGAUCCCUUUGGA	Cleavage	homologue to UniRef100_A4KA30 Cluster: Transport inhibitor response 1; n=1; Gossypium hirsutum|Rep: Transport inhibitor response 1 - Gossypium hirsutum (Upland cotton) (Gossypium mexicanum), partial (48%)	transport inhibitor response 1	20	0
miR393	ES800675	3	24.142	1	20	396	415	UCCAAAGGGAUCGCAUUGAU	UUCAAUGGUAUCCCUUUGGA	Cleavage	similar to UniRef100_A7QNR5 Cluster: Chromosome undetermined scaffold_134, whole genome shotgun sequence; n=1; Vitis vinifera|Rep: Chromosome undetermined scaffold_134, whole genome shotgun sequence - Vitis vinifera (Grape), partial (39%)	glutaredoxin domain-containing cysteine-rich protein	20	8.3396e-85
miR393	ES816864	2	19.606	1	20	911	930	UCCAAAGGGAUCGCAUUGAU	GACAAUGCGAUCCCUUUGGA	Cleavage	homologue to UniRef100_A4KA30 Cluster: Transport inhibitor response 1; n=1; Gossypium hirsutum|Rep: Transport inhibitor response 1 - Gossypium hirsutum (Upland cotton) (Gossypium mexicanum), partial (62%)	transport inhibitor response 1	20	0
miR393	EV489892	3	12.102	1	20	371	390	UCCAAAGGGAUCGCAUUGAU	CUCAAUUCAAUCCCUUUGGA	Cleavage	homologue to UniRef100_Q9ZRB7 Cluster: Tubulin alpha chain; n=1; Triticum aestivum|Rep: Tubulin alpha chain - Triticum aestivum (Wheat), partial (22%)	alpha- partial	20	3.9466e-39
miR393	EV499006	2	20.973	1	20	277	296	UCCAAAGGGAUCGCAUUGAU	GACAAUGCGAUCCCUUUGGA	Cleavage	homologue to UniRef100_A4KA30 Cluster: Transport inhibitor response 1; n=1; Gossypium hirsutum|Rep: Transport inhibitor response 1 - Gossypium hirsutum (Upland cotton) (Gossypium mexicanum), partial (29%)	transport inhibitor response 1	20	5.60924e-103
miR393	TC235226	2	20.973	1	20	1739	1758	UCCAAAGGGAUCGCAUUGAU	GACAAUGCGAUCCCUUUGGA	Cleavage	UniRef100_A4KA30 Cluster: Transport inhibitor response 1; n=1; Gossypium hirsutum|Rep: Transport inhibitor response 1 - Gossypium hirsutum (Upland cotton) (Gossypium mexicanum), complete	transport inhibitor response 1	20	0
miR393	TC238579	2	20.658	1	20	348	367	UCCAAAGGGAUCGCAUUGAU	GACAAUGCGAUCCCUUUGGA	Cleavage	similar to UniRef100_A4KA30 Cluster: Transport inhibitor response 1; n=1; Gossypium hirsutum|Rep: Transport inhibitor response 1 - Gossypium hirsutum (Upland cotton) (Gossypium mexicanum), partial (32%)	transport inhibitor response 1	20	1.0269e-104
miR393	TC260618	1	22.96	1	20	173	192	UCCAAAGGGAUCGCAUUGAU	AACAAUGCGAUCCCUUUGGA	Cleavage	similar to UniRef100_A7PA10 Cluster: Chromosome chr14 scaffold_9, whole genome shotgun sequence; n=1; Vitis vinifera|Rep: Chromosome chr14 scaffold_9, whole genome shotgun sequence - Vitis vinifera (Grape), partial (22%)	auxin signaling f-box 3	20	6.57279e-62
miR393	TC269754	2	21.029	1	20	36	55	UCCAAAGGGAUCGCAUUGAU	GACAAUGCGAUCCCUUUGGA	Cleavage	similar to UniRef100_A4KA30 Cluster: Transport inhibitor response 1; n=1; Gossypium hirsutum|Rep: Transport inhibitor response 1 - Gossypium hirsutum (Upland cotton) (Gossypium mexicanum), partial (15%)	transport inhibitor response 1	20	5.95648e-43
miR393	TC272798	1	23.391	1	20	1932	1951	UCCAAAGGGAUCGCAUUGAU	AACAAUGCGAUCCCUUUGGA	Cleavage	similar to UniRef100_A7PA10 Cluster: Chromosome chr14 scaffold_9, whole genome shotgun sequence; n=1; Vitis vinifera|Rep: Chromosome chr14 scaffold_9, whole genome shotgun sequence - Vitis vinifera (Grape), complete	f-box family protein	20	0
miR393	TC276922	1	23.272	1	20	229	248	UCCAAAGGGAUCGCAUUGAU	AACAAUGCGAUCCCUUUGGA	Cleavage	similar to UniRef100_A7PA10 Cluster: Chromosome chr14 scaffold_9, whole genome shotgun sequence; n=1; Vitis vinifera|Rep: Chromosome chr14 scaffold_9, whole genome shotgun sequence - Vitis vinifera (Grape), partial (25%)	auxin signaling f-box 3	20	1.89821e-74
miR394	TC244417	3	18.575	1	20	732	751	UUGGCAUUCUGUCCACCUCC	GGAGGUUGACAGAAUACUAA	Cleavage	similar to UniRef100_Q8L7V3 Cluster: AT5g64030/MBM17_13; n=1; Arabidopsis thaliana|Rep: AT5g64030/MBM17_13 - Arabidopsis thaliana (Mouse-ear cress), partial (37%)	probable methyltransferase pmt26-like	20	6.75659e-180
miR394	TC258853	1	17.155	1	20	1176	1195	UUGGCAUUCUGUCCACCUCC	GGAGGUUGACAGAAUGCCAA	Cleavage	similar to UniRef100_A7QP47 Cluster: Chromosome chr1 scaffold_136, whole genome shotgun sequence; n=1; Vitis vinifera|Rep: Chromosome chr1 scaffold_136, whole genome shotgun sequence - Vitis vinifera (Grape), partial (74%)	f-box family protein	20	0
miR394	TC260238	0	19.444	1	20	161	180	UUGGCAUUCUGUCCACCUCC	GGAGGUGGACAGAAUGCCAA	Cleavage	similar to UniRef100_A7QP47 Cluster: Chromosome chr1 scaffold_136, whole genome shotgun sequence; n=1; Vitis vinifera|Rep: Chromosome chr1 scaffold_136, whole genome shotgun sequence - Vitis vinifera (Grape), partial (27%)	partial	20	1.35438e-74
miR395	BG443152	3	21.072	1	21	231	251	CUGAAGUGUUUGGGGGAACUC	GAGUUUGCUCAAGCACUUCGG	Cleavage	similar to UniRef100_A7PZN6 Cluster: Chromosome chr15 scaffold_40, whole genome shotgun sequence; n=1; Vitis vinifera|Rep: Chromosome chr15 scaffold_40, whole genome shotgun sequence - Vitis vinifera (Grape), partial (38%)	24 kda seed maturation protein	20	6.02401e-37
miR395	DT463008	3	18.437	1	21	627	647	CUGAAGUGUUUGGGGGAACUC	GAGUUCCUCCAAACUCUUCAU	Cleavage	similar to UniRef100_O23324 Cluster: ATP-sulfurylase; n=1; Arabidopsis thaliana|Rep: ATP-sulfurylase - Arabidopsis thaliana (Mouse-ear cress), partial (26%)	aps1	20	2.36537e-69
miR395	TC233433	3	15.793	1	20	971	990	CUGAAGUGUUUGGGGGAACU	AGUUUCCUCAAACAUUUCGA	Cleavage	similar to UniRef100_A7NX35 Cluster: Chromosome chr5 scaffold_2, whole genome shotgun sequence; n=1; Vitis vinifera|Rep: Chromosome chr5 scaffold_2, whole genome shotgun sequence - Vitis vinifera (Grape), partial (31%)	cellulose synthase	20	2.48501e-149
miR395	TC235159	3	17.668	1	21	380	400	CUGAAGUGUUUGGGGGAACUC	GAGUUCCUCCAAACUCUUCAU	Cleavage	similar to UniRef100_O23324 Cluster: ATP-sulfurylase; n=1; Arabidopsis thaliana|Rep: ATP-sulfurylase - Arabidopsis thaliana (Mouse-ear cress), partial (50%)	atp sulfurylase	20	2.99408e-106
miR395	TC238357	2.5	19.349	1	20	52	71	CUGAAGUGUUUGGGGGAACU	GGAUUCUCCAAACACUUCAG	Cleavage	similar to UniRef100_A7P0F9 Cluster: Chromosome chr19 scaffold_4, whole genome shotgun sequence; n=1; Vitis vinifera|Rep: Chromosome chr19 scaffold_4, whole genome shotgun sequence - Vitis vinifera (Grape), partial (80%)	mitochondrial import inner membrane translocase subunit tim17 tim22 tim23 family protein	20	5.92595e-95
miR395	TC245081	3	17.362	1	21	480	500	CUGAAGUGUUUGGGGGAACUC	GAGUUCCUCCAAACUCUUCAU	Cleavage	similar to UniRef100_O23324 Cluster: ATP-sulfurylase; n=1; Arabidopsis thaliana|Rep: ATP-sulfurylase - Arabidopsis thaliana (Mouse-ear cress), partial (28%)	atp sulfurylase	20	8.05155e-73
miR395	TC248533	3	18.401	1	21	374	394	CUGAAGUGUUUGGGGGAACUC	GAGUUCCUCCAAACUCUUCAU	Cleavage	similar to UniRef100_Q9ZNZ8 Cluster: ATP sulfurylase precursor; n=1; Brassica juncea|Rep: ATP sulfurylase precursor - Brassica juncea (Leaf mustard) (Indian mustard), partial (90%)	atp sulfurylase	20	0
miR395	TC276235	3	17.669	1	21	365	385	CUGAAGUGUUUGGGGGAACUC	GAGUUCCUCCAAACUCUUCAU	Cleavage	similar to UniRef100_O23324 Cluster: ATP-sulfurylase; n=1; Arabidopsis thaliana|Rep: ATP-sulfurylase - Arabidopsis thaliana (Mouse-ear cress), partial (25%)	aps1	20	8.76236e-46
miR396	AI055349	3	19.687	1	21	346	366	UUCCACAGCUUUCUUGAACUU	GAAUUCAAGAAAGUUGCGGAA	Cleavage	similar to UniRef100_O82062 Cluster: 39 kDa EF-Hand containing protein; n=1; Solanum tuberosum|Rep: 39 kDa EF-Hand containing protein - Solanum tuberosum (Potato), partial (11%)	ef- calcium binding motif-containing protein	20	4.50645e-16
miR396	BF274373	2	13.55	1	19	243	262	UUCCACA-GCUUUCUUGAAC	GUUCAAGAAAGCCUGUGGAA	Cleavage	similar to UniRef100_A7P6J6 Cluster: Chromosome chr9 scaffold_7, whole genome shotgun sequence; n=1; Vitis vinifera|Rep: Chromosome chr9 scaffold_7, whole genome shotgun sequence - Vitis vinifera (Grape), partial (31%)	growth-regulating factor 5	20	1.69905e-42
miR396	DR453736	2.5	21.428	1	21	18	38	UUCCACAGCUUUCUUGAACUU	GACUUUGAGAAGGCUGUGGAA	Cleavage	homologue to UniRef100_Q9FI56 Cluster: ATP-dependent Clp protease, ATP-binding subunit; n=1; Arabidopsis thaliana|Rep: ATP-dependent Clp protease, ATP-binding subunit - Arabidopsis thaliana (Mouse-ear cress), partial (22%)	atp-dependent clp protease	20	2.22284e-102
miR396	DR455380	2	14.342	1	19	124	143	UUCCACA-GCUUUCUUGAAC	GUUCAAGAAAGCCUGUGGAA	Cleavage	similar to UniRef100_A7PY11 Cluster: Chromosome chr15 scaffold_37, whole genome shotgun sequence; n=1; Vitis vinifera|Rep: Chromosome chr15 scaffold_37, whole genome shotgun sequence - Vitis vinifera (Grape), partial (13%)	grl2	20	3.05666e-34
miR396	ES814410	3	12.292	1	20	582	601	UUCCACAGCUUUCUUGAACU	AGUUCGUGAAAGUUGUGGAU	Cleavage	similar to UniRef100_Q2HTR2 Cluster: Cyclin-like F-box; n=1; Medicago truncatula|Rep: Cyclin-like F-box - Medicago truncatula (Barrel medic), partial (13%)	f-box family protein	20	8.99931e-30
miR396	ES832212	2.5	16.093	1	21	666	686	UUCCACAGCUUUCUUGAACUU	AAGUUGAAGAAGUCUGUGGAA	Translation	similar to UniRef100_A7QGY4 Cluster: Chromosome chr3 scaffold_95, whole genome shotgun sequence; n=1; Vitis vinifera|Rep: Chromosome chr3 scaffold_95, whole genome shotgun sequence - Vitis vinifera (Grape), partial (24%)	conserved hypothetical protein [Ricinus communis]	20	6.31738e-89
miR396	TC231394	3	18.434	1	21	836	856	UUCCACAGCUUUCUUGAACUU	GAAUUCAAGAAAGUUGCGGAA	Cleavage	similar to UniRef100_A7P836 Cluster: Chromosome chr3 scaffold_8, whole genome shotgun sequence; n=1; Vitis vinifera|Rep: Chromosome chr3 scaffold_8, whole genome shotgun sequence - Vitis vinifera (Grape), partial (78%)	2 calcium sensor	20	4.29964e-151
miR396	TC240832	3	18.434	1	21	509	529	UUCCACAGCUUUCUUGAACUU	GAAUUCAAGAAAGUUGCGGAA	Cleavage	similar to UniRef100_A7P836 Cluster: Chromosome chr3 scaffold_8, whole genome shotgun sequence; n=1; Vitis vinifera|Rep: Chromosome chr3 scaffold_8, whole genome shotgun sequence - Vitis vinifera (Grape), partial (55%)	ef- calcium binding motif-containing protein	20	3.04619e-118
miR396	TC245894	3	10.857	1	21	8	28	UUCCACAGCUUUCUUGAACUU	AAGAUUAAUGAAGCUGUGGAA	Cleavage	similar to UniRef100_A7R473 Cluster: Chromosome undetermined scaffold_623, whole genome shotgun sequence; n=1; Vitis vinifera|Rep: Chromosome undetermined scaffold_623, whole genome shotgun sequence - Vitis vinifera (Grape), partial (29%)	gtp binding	20	8.82492e-124
miR396	TC246647	2	16.481	1	20	375	394	UUCCACAGCUUUCUUGAACU	AGUUCAUGAGGGCUGUGGAA	Cleavage	similar to UniRef100_A7NWI8 Cluster: Chromosome chr5 scaffold_2, whole genome shotgun sequence; n=1; Vitis vinifera|Rep: Chromosome chr5 scaffold_2, whole genome shotgun sequence - Vitis vinifera (Grape), partial (11%)	chromatin remodeling complex subunit	20	3.85245e-69
miR396	TC251689	3	18.434	1	21	404	424	UUCCACAGCUUUCUUGAACUU	GAAUUCAAGAAAGUUGCGGAA	Cleavage	similar to UniRef100_A7P836 Cluster: Chromosome chr3 scaffold_8, whole genome shotgun sequence; n=1; Vitis vinifera|Rep: Chromosome chr3 scaffold_8, whole genome shotgun sequence - Vitis vinifera (Grape), partial (72%)	ef- calcium binding motif-containing protein	20	4.86637e-145
miR396	TC254882	2	16.481	1	20	378	397	UUCCACAGCUUUCUUGAACU	AGUUCAUGAGGGCUGUGGAA	Cleavage	similar to UniRef100_A7NWI8 Cluster: Chromosome chr5 scaffold_2, whole genome shotgun sequence; n=1; Vitis vinifera|Rep: Chromosome chr5 scaffold_2, whole genome shotgun sequence - Vitis vinifera (Grape), partial (9%)	chromatin remodeling complex subunit	20	1.77299e-51
miR396	TC264786	2.5	19.338	1	19	458	477	UUCCAC-AGCUUUCUUGAAC	GUUCAAGAAAGCUUGUGGAA	Cleavage	similar to UniRef100_A7QKA4 Cluster: Chromosome chr2 scaffold_112, whole genome shotgun sequence; n=1; Vitis vinifera|Rep: Chromosome chr2 scaffold_112, whole genome shotgun sequence - Vitis vinifera (Grape), partial (68%)	growth-regulating factor 1-like	20	1.81273e-70
miR396	TC271568	1.5	14.705	1	20	752	771	UUCCACAGCUUUCUUGAACU	AGUUCAUGAAGGCUGUGGAA	Cleavage	homologue to UniRef100_A7NWI8 Cluster: Chromosome chr5 scaffold_2, whole genome shotgun sequence; n=1; Vitis vinifera|Rep: Chromosome chr5 scaffold_2, whole genome shotgun sequence - Vitis vinifera (Grape), partial (20%)	chromatin remodeling complex subunit	20	2.26683e-133
miR396	TC275676	2	22.943	1	20	290	309	UUCCACAGCUUUCUUGAACU	GGUUCAAUAAAGCUGUGGGA	Cleavage		-	-	-
miR396	TC276400	3	18.434	1	21	856	876	UUCCACAGCUUUCUUGAACUU	GAAUUCAAGAAAGUUGCGGAA	Cleavage	similar to UniRef100_A7P836 Cluster: Chromosome chr3 scaffold_8, whole genome shotgun sequence; n=1; Vitis vinifera|Rep: Chromosome chr3 scaffold_8, whole genome shotgun sequence - Vitis vinifera (Grape), partial (67%)	2 calcium sensor	20	3.30315e-145
miR397	CO093654	3	23.033	1	21	698	718	UCAUUGAGUGCAGCGUUGAUG	UAUCAGUGUUGCACUUGAUGG	Cleavage	similar to UniRef100_A7QNN3 Cluster: Chromosome undetermined scaffold_133, whole genome shotgun sequence; n=1; Vitis vinifera|Rep: Chromosome undetermined scaffold_133, whole genome shotgun sequence - Vitis vinifera (Grape), partial (40%)	endosomal targeting bro1-like domain-containing protein	20	1.05911e-51
miR397	CO113170	3	19.699	1	21	530	550	UCAUUGAGUGCAGCGUUGAUG	UAUCAGUGUUGCACUUGAUGG	Cleavage	similar to UniRef100_A7PAY0 Cluster: Chromosome chr16 scaffold_10, whole genome shotgun sequence; n=1; Vitis vinifera|Rep: Chromosome chr16 scaffold_10, whole genome shotgun sequence - Vitis vinifera (Grape), partial (56%)	endosomal targeting bro1-like domain-containing protein	20	5.49081e-75
miR397	DW224951	1	9.619	1	20	241	260	UCAUUGAGUGCAGCGUUGAU	AUCAAUGCUGCACUUAAUGA	Cleavage	similar to UniRef100_Q9ZQW2 Cluster: Laccase; n=1; Populus trichocarpa|Rep: Laccase - Populus trichocarpa (Western balsam poplar) (Populus balsamiferasubsp. trichocarpa), partial (42%)	laccase 110b	20	9.21108e-138
miR397	ES798360	3	16.348	1	20	205	224	UCAUUGAGUGCAGCGUUGAU	CUCGACGGUGCAUUCAAUGA	Cleavage	similar to UniRef100_Q9FMZ2 Cluster: Beta-1,3-glucanase-like protein; n=1; Arabidopsis thaliana|Rep: Beta-1,3-glucanase-like protein - Arabidopsis thaliana (Mouse-ear cress), partial (54%)	protein	20	7.00061e-129
miR397	ES811692	2.5	16.889	1	21	274	294	UCAUUGAGUGCAGCGUUGAUG	UAUCAAAGCUGCACUCAAGGA	Cleavage	similar to UniRef100_A7PSU5 Cluster: Chromosome chr8 scaffold_29, whole genome shotgun sequence; n=1; Vitis vinifera|Rep: Chromosome chr8 scaffold_29, whole genome shotgun sequence - Vitis vinifera (Grape), partial (40%)	protein phosphatase	20	1.62771e-63
miR397	EX165180	3	20.54	1	20	496	515	UCAUUGAGUGCAGCGUUGAU	CUCGACGGUGCAUUCAAUGA	Cleavage	weakly similar to UniRef100_Q0JG40 Cluster: Os01g0944900 protein; n=2; Oryza sativa Japonica Group|Rep: Os01g0944900 protein - Oryza sativa subsp. japonica (Rice), partial (8%)	protein	20	2.16607e-81
miR397	TC230926	2.5	10.963	1	21	700	720	UCAUUGAGUGCAGCGUUGAUG	CAUCAACACUGCACUGAAUGA	Cleavage	similar to UniRef100_P93366 Cluster: Diphenol oxidase; n=1; Nicotiana tabacum|Rep: Diphenol oxidase - Nicotiana tabacum (Common tobacco), partial (50%)	laccase 1a	20	3.91678e-180
miR397	TC232202	3	18.027	1	20	497	516	UCAUUGAGUGCAGCGUUGAU	CUCGACGGUGCAUUCAAUGA	Cleavage	weakly similar to UniRef100_Q3EBT6 Cluster: Uncharacterized protein At2g26600.2; n=2; Arabidopsis thaliana|Rep: Uncharacterized protein At2g26600.2 - Arabidopsis thaliana (Mouse-ear cress), partial (33%)	protein	20	0
miR397	TC233218	2.5	11.572	1	20	771	790	UCAUUGAGUGCAGCGUUGAU	GUCAAUGCUGCACUCAACGA	Cleavage	similar to UniRef100_A7PNP7 Cluster: Chromosome chr8 scaffold_23, whole genome shotgun sequence; n=1; Vitis vinifera|Rep: Chromosome chr8 scaffold_23, whole genome shotgun sequence - Vitis vinifera (Grape), partial (40%)	laccase 110c	20	2.27552e-150
miR397	TC234005	3	22.039	1	21	333	353	UCAUUGAGUGCAGCGUUGAUG	UAUCAGUGUUGCACUUGAUGG	Cleavage	similar to UniRef100_A7QNN3 Cluster: Chromosome undetermined scaffold_133, whole genome shotgun sequence; n=1; Vitis vinifera|Rep: Chromosome undetermined scaffold_133, whole genome shotgun sequence - Vitis vinifera (Grape), partial (80%)	endosomal targeting bro1-like domain-containing protein	20	1.27107e-148
miR397	TC234114	3	22.039	1	21	744	764	UCAUUGAGUGCAGCGUUGAUG	UAUCAGUGUUGCACUUGAUGG	Cleavage	similar to UniRef100_A7PAY0 Cluster: Chromosome chr16 scaffold_10, whole genome shotgun sequence; n=1; Vitis vinifera|Rep: Chromosome chr16 scaffold_10, whole genome shotgun sequence - Vitis vinifera (Grape), partial (55%)	endosomal targeting bro1-like domain-containing protein	20	1.195e-97
miR397	TC235401	1	15.824	1	21	721	741	UCAUUGAGUGCAGCGUUGAUG	CAUCAAUGCUGCACUUAAUGA	Cleavage	similar to UniRef100_A7PP14 Cluster: Chromosome chr8 scaffold_23, whole genome shotgun sequence; n=1; Vitis vinifera|Rep: Chromosome chr8 scaffold_23, whole genome shotgun sequence - Vitis vinifera (Grape), partial (54%)	laccase 1a	20	0
miR397	TC236053	3	14.371	1	21	909	929	UCAUUGAGUGCAGCGUUGAUG	CAUCAAUGCUUGACUUAAUGA	Translation	similar to UniRef100_A7QTU3 Cluster: Chromosome undetermined scaffold_171, whole genome shotgun sequence; n=1; Vitis vinifera|Rep: Chromosome undetermined scaffold_171, whole genome shotgun sequence - Vitis vinifera (Grape), partial (42%)	protein dimerization	20	1.43542e-137
miR397	TC237050	1	15.349	1	20	733	752	UCAUUGAGUGCAGCGUUGAU	AUCAAUGCUGCACUUAAUGA	Cleavage	similar to UniRef100_A7PIP9 Cluster: Chromosome chr13 scaffold_17, whole genome shotgun sequence; n=1; Vitis vinifera|Rep: Chromosome chr13 scaffold_17, whole genome shotgun sequence - Vitis vinifera (Grape), partial (49%)	protein	20	2.53941e-166
miR397	TC242566	1.5	12.027	1	21	695	715	UCAUUGAGUGCAGCGUUGAUG	CAUCAACGCUGCACUGAAUGA	Cleavage	similar to UniRef100_A7PP14 Cluster: Chromosome chr8 scaffold_23, whole genome shotgun sequence; n=1; Vitis vinifera|Rep: Chromosome chr8 scaffold_23, whole genome shotgun sequence - Vitis vinifera (Grape), partial (55%)	laccase 1a	20	3.35486e-127
miR397	TC251826	3	15.671	1	21	144	164	UCAUUGAGUGCAGCGUUGAUG	CAUCUACGUUGCAAUCAAUGG	Cleavage	similar to UniRef100_Q6H7E0 Cluster: Steroid membrane binding protein-like; n=2; Oryza sativa Japonica Group|Rep: Steroid membrane binding protein-like - Oryza sativa subsp. japonica (Rice), partial (14%)	membrane steroid-binding protein 1	20	2.64114e-53
miR397	TC256899	0	13.821	1	20	185	204	UCAUUGAGUGCAGCGUUGAU	AUCAACGCUGCACUCAAUGA	Cleavage	similar to UniRef100_P93368 Cluster: Diphenol oxidase; n=1; Nicotiana tabacum|Rep: Diphenol oxidase - Nicotiana tabacum (Common tobacco), partial (60%)	laccase 1a	20	1.08788e-148
miR397	TC262631	1.5	11.562	1	21	737	757	UCAUUGAGUGCAGCGUUGAUG	CAUCAACGCUGCACUGAAUGA	Cleavage	similar to UniRef100_P93366 Cluster: Diphenol oxidase; n=1; Nicotiana tabacum|Rep: Diphenol oxidase - Nicotiana tabacum (Common tobacco), partial (94%)	laccase (diphenol oxidase)-like protein	20	0
miR397	TC265556	3	15.962	1	21	178	198	UCAUUGAGUGCAGCGUUGAUG	CAUCUACGUUGCAAUCAAUGG	Cleavage	similar to UniRef100_Q6H7E0 Cluster: Steroid membrane binding protein-like; n=2; Oryza sativa Japonica Group|Rep: Steroid membrane binding protein-like - Oryza sativa subsp. japonica (Rice), partial (14%)	membrane steroid-binding protein 1	20	1.04182e-52
miR397	TC267962	0	14.661	1	20	756	775	UCAUUGAGUGCAGCGUUGAU	AUCAACGCUGCACUCAAUGA	Cleavage	similar to UniRef100_A7PP14 Cluster: Chromosome chr8 scaffold_23, whole genome shotgun sequence; n=1; Vitis vinifera|Rep: Chromosome chr8 scaffold_23, whole genome shotgun sequence - Vitis vinifera (Grape), partial (67%)	laccase 1a	20	3.344e-164
miR397	TC272856	2.5	7.023	1	21	183	203	UCAUUGAGUGCAGCGUUGAUG	CAUCACCGCUUCACUCAAUGG	Translation	weakly similar to UniRef100_A7QVT2 Cluster: Chromosome chr7 scaffold_192, whole genome shotgun sequence; n=1; Vitis vinifera|Rep: Chromosome chr7 scaffold_192, whole genome shotgun sequence - Vitis vinifera (Grape), partial (10%)	tetratricopeptide repeat-containing protein	6	2.35788e-21
miR397	TC275490	3	16.076	1	21	129	149	UCAUUGAGUGCAGCGUUGAUG	CAUCUACGUUGCAAUCAAUGG	Cleavage	similar to UniRef100_Q6H7E0 Cluster: Steroid membrane binding protein-like; n=2; Oryza sativa Japonica Group|Rep: Steroid membrane binding protein-like - Oryza sativa subsp. japonica (Rice), partial (14%)	membrane steroid-binding protein 1	20	7.271e-51
miR397	TC278175	3	16.003	1	21	161	181	UCAUUGAGUGCAGCGUUGAUG	CAUCUACGUUGCAAUCAAUGG	Cleavage	similar to UniRef100_Q6H7E0 Cluster: Steroid membrane binding protein-like; n=2; Oryza sativa Japonica Group|Rep: Steroid membrane binding protein-like - Oryza sativa subsp. japonica (Rice), partial (14%)	membrane steroid-binding protein 1	20	1.22138e-53
miR397	TC279559	1	16.136	1	21	140	160	UCAUUGAGUGCAGCGUUGAUG	CAUCAAUGCUGCACUUAAUGA	Cleavage	similar to UniRef100_Q9ZQW5 Cluster: Laccase; n=1; Populus trichocarpa|Rep: Laccase - Populus trichocarpa (Western balsam poplar) (Populus balsamiferasubsp. trichocarpa), partial (91%)	laccase 1a	20	0
miR398	BF277500	3	22.194	1	21	94	114	UGUGUUCUCAGGUCACCCCUU	GGGGGGUCACCUGAGAUCACA	Cleavage	similar to UniRef100_P23345 Cluster: Superoxide dismutase [Cu-Zn] 4A; n=2; Zea mays|Rep: Superoxide dismutase [Cu-Zn] 4A - Zea mays (Maize), partial (80%)	superoxide dismutase 2	20	4.28015e-79
miR398	CO496437	3	15.12	1	21	29	49	UGUGUUCUCAGGUCACCCCUU	AAGGGGUGCUCUGAGAUCACA	Cleavage	similar to UniRef100_Q70CE4 Cluster: Superoxide dismutase; n=1; Fagus sylvatica|Rep: Superoxide dismutase - Fagus sylvatica (Beechnut), partial (42%)	superoxide dismutase	20	1.40509e-14
miR398	DR453689	3	16.97	1	21	4	24	UGUGUUCUCAGGUCACCCCUU	AAGGGGUGUUCUGAGAUCACA	Cleavage		-	-	-
miR398	ES801029	3	16.44	1	21	24	44	UGUGUUCUCAGGUCACCCCUU	AAGGGGUGCUCUGAGAUCACA	Cleavage	UniRef100_Q3SAX1 Cluster: Superoxide dismutase [Cu-Zn]; n=1; Gossypium hirsutum|Rep: Superoxide dismutase [Cu-Zn] - Gossypium hirsutum (Upland cotton) (Gossypium mexicanum), complete	cu zn superoxide dismutase	20	2.79211e-100
miR398	ES840902	3	13.764	1	21	18	38	UGUGUUCUCAGGUCACCCCUU	AAGGGGUGCUCUGAGAUCACA	Cleavage	similar to UniRef100_Q3SAX1 Cluster: Superoxide dismutase [Cu-Zn]; n=1; Gossypium hirsutum|Rep: Superoxide dismutase [Cu-Zn] - Gossypium hirsutum (Upland cotton) (Gossypium mexicanum), partial (61%)	ole e 5 olive pollen allergen	20	4.45271e-51
miR398	ES849495	3	17.003	1	21	28	48	UGUGUUCUCAGGUCACCCCUU	AAGGGGUGCUCUGAGAUCACA	Cleavage	similar to UniRef100_Q70CE4 Cluster: Superoxide dismutase; n=1; Fagus sylvatica|Rep: Superoxide dismutase - Fagus sylvatica (Beechnut), partial (97%)	cu zn superoxide dismutase	20	1.50487e-93
miR398	ES850908	3	17.003	1	21	28	48	UGUGUUCUCAGGUCACCCCUU	AAGGGGUGCUCUGAGAUCACA	Cleavage	similar to UniRef100_Q70CE4 Cluster: Superoxide dismutase; n=1; Fagus sylvatica|Rep: Superoxide dismutase - Fagus sylvatica (Beechnut), partial (97%)	cu zn superoxide dismutase	20	2.5197e-93
miR398	EV489538	3	16.539	1	21	7	27	UGUGUUCUCAGGUCACCCCUU	AAGGGGUGCUCUGAGAUCACA	Cleavage	similar to UniRef100_Q70CE4 Cluster: Superoxide dismutase; n=1; Fagus sylvatica|Rep: Superoxide dismutase - Fagus sylvatica (Beechnut), partial (15%)	-	-	-
miR398	EV491383	3	16.652	1	21	8	28	UGUGUUCUCAGGUCACCCCUU	AAGGGGUGCUCUGAGAUCACA	Cleavage	UniRef100_Q3SAX1 Cluster: Superoxide dismutase [Cu-Zn]; n=1; Gossypium hirsutum|Rep: Superoxide dismutase [Cu-Zn] - Gossypium hirsutum (Upland cotton) (Gossypium mexicanum), complete	cu zn superoxide dismutase	20	1.60623e-102
miR398	EV494151	3	15.737	1	21	28	48	UGUGUUCUCAGGUCACCCCUU	AAGGGGUGCUCUGAGAUCACA	Cleavage	UniRef100_Q3SAX1 Cluster: Superoxide dismutase [Cu-Zn]; n=1; Gossypium hirsutum|Rep: Superoxide dismutase [Cu-Zn] - Gossypium hirsutum (Upland cotton) (Gossypium mexicanum), complete	cu zn superoxide dismutase	20	2.95145e-101
miR398	TC237725	3	16.585	1	21	26	46	UGUGUUCUCAGGUCACCCCUU	AAGGGGUGCUCUGAGAUCACA	Cleavage	UniRef100_Q3SAX1 Cluster: Superoxide dismutase [Cu-Zn]; n=1; Gossypium hirsutum|Rep: Superoxide dismutase [Cu-Zn] - Gossypium hirsutum (Upland cotton) (Gossypium mexicanum), complete	cu zn superoxide dismutase	20	6.0846e-99
miR398	TC248812	3	17.731	1	21	612	631	UGUGUUCUCAGGUCACCCCUU	AAGGGGUGAC-UGAGAACACU	Translation	homologue to UniRef100_A7PD59 Cluster: Chromosome chr17 scaffold_12, whole genome shotgun sequence; n=1; Vitis vinifera|Rep: Chromosome chr17 scaffold_12, whole genome shotgun sequence - Vitis vinifera (Grape), partial (96%)	pollen-specific protein	20	4.32605e-123
miR398	TC267083	3	17.296	1	21	82	102	UGUGUUCUCAGGUCACCCCUU	AAGGGGUGCUCUGAGAUCACA	Cleavage	UniRef100_Q3SAX1 Cluster: Superoxide dismutase [Cu-Zn]; n=1; Gossypium hirsutum|Rep: Superoxide dismutase [Cu-Zn] - Gossypium hirsutum (Upland cotton) (Gossypium mexicanum), complete	cu zn superoxide dismutase	20	6.30848e-102
miR398	TC267771	3	17.297	1	21	153	173	UGUGUUCUCAGGUCACCCCUU	AAGGGGUGCUCUGAGAUCACA	Cleavage	UniRef100_Q3SAX1 Cluster: Superoxide dismutase [Cu-Zn]; n=1; Gossypium hirsutum|Rep: Superoxide dismutase [Cu-Zn] - Gossypium hirsutum (Upland cotton) (Gossypium mexicanum), complete	cu zn superoxide dismutase	20	8.58102e-101
miR399	TC236756	1.5	10.689	1	20	537	556	UGCCAAAGGAGAUUUGCCCG	CGGGCAAAUCAUCUUUGGCA	Translation	similar to UniRef100_Q66RN1 Cluster: MYB transcription factor; n=1; Hevea brasiliensis|Rep: MYB transcription factor - Hevea brasiliensis (Para rubber tree), partial (83%)	myb family transcription factor	20	2.18159e-147
miR399	TC239324	2.5	16.521	1	20	320	339	UGCCAAAGGAGAUUUGCCCG	GGGGCAAAUCAUCUUUGGCA	Translation	similar to UniRef100_Q66RN1 Cluster: MYB transcription factor; n=1; Hevea brasiliensis|Rep: MYB transcription factor - Hevea brasiliensis (Para rubber tree), partial (67%)	myb family transcription factor	20	1.37083e-118
miR399	TC264546	3	22.672	1	20	1147	1166	UGCCAAAGGAGAUUUGCCCG	GGGGUAAUUUUCCUUUGGCA	Cleavage	similar to UniRef100_A7NVG5 Cluster: Chromosome chr18 scaffold_1, whole genome shotgun sequence; n=1; Vitis vinifera|Rep: Chromosome chr18 scaffold_1, whole genome shotgun sequence - Vitis vinifera (Grape), partial (37%)	swi snf complex subunit swi3c-like	20	6.88972e-87
miR399	TC270621	3	16.147	1	20	94	113	UGCCAAAGGAGAUUUGCCCG	UUGGUAAAUCUUCUUUGGCA	Cleavage	similar to UniRef100_A7PEZ6 Cluster: Chromosome chr11 scaffold_13, whole genome shotgun sequence; n=1; Vitis vinifera|Rep: Chromosome chr11 scaffold_13, whole genome shotgun sequence - Vitis vinifera (Grape), partial (70%)	upf0326 protein at4g17486	20	1.02239e-107
miR403	EV485970	3	14.582	1	20	431	450	UUAGAUUCACGCACAAACUC	GAGUUUGGGUUUGAAUUUAA	Translation	similar to UniRef100_A1Z3C5 Cluster: Copper/zinc superoxide dismutase; n=1; Euphorbia characias|Rep: Copper/zinc superoxide dismutase - Euphorbia characias (Spurge), partial (25%)	-	-	-
miR403	EX167716	3	12.784	1	20	732	751	UUAGAUUCACGCACAAACUC	GNGUUUGUGAGUGAAUUUGA	Translation	weakly similar to UniRef100_A7QI65 Cluster: Chromosome chr17 scaffold_101, whole genome shotgun sequence; n=1; Vitis vinifera|Rep: Chromosome chr17 scaffold_101, whole genome shotgun sequence - Vitis vinifera (Grape), partial (29%)	protein iq-domain 31-like	20	2.40551e-51
miR403	TC235883	3	15.224	1	20	723	742	UUAGAUUCACGCACAAACUC	GUGUUUGUGAGUGAAUUUGA	Translation	weakly similar to UniRef100_A7QI65 Cluster: Chromosome chr17 scaffold_101, whole genome shotgun sequence; n=1; Vitis vinifera|Rep: Chromosome chr17 scaffold_101, whole genome shotgun sequence - Vitis vinifera (Grape), partial (29%)	protein iq-domain 31-like	20	8.64935e-52
miR403	TC240122	3	13.737	1	20	847	866	UUAGAUUCACGCACAAACUC	GAGUGUGUGUUUGAAUUUAA	Translation	similar to UniRef100_P50699 Cluster: Thaumatin-like protein precursor; n=1; Arabidopsis thaliana|Rep: Thaumatin-like protein precursor - Arabidopsis thaliana (Mouse-ear cress), partial (95%)	thaumatin-like protein	20	6.45154e-151
miR403	TC248538	3	13.632	1	21	556	576	UUAGAUUCACGCACAAACUCG	UGAGUUUUUGCUUGAAUUUGA	Translation	similar to UniRef100_A7R0F1 Cluster: Chromosome undetermined scaffold_306, whole genome shotgun sequence; n=1; Vitis vinifera|Rep: Chromosome undetermined scaffold_306, whole genome shotgun sequence - Vitis vinifera (Grape), partial (16%)	omega-hydroxypalmitate o-feruloyl transferase	20	1.09454e-70
miR403	TC249834	1.5	21.02	1	20	815	834	UUAGAUUCACGCACAAACUC	GGCUUUGUGCGUGAAUCUAA	Cleavage	similar to UniRef100_A7Q7N0 Cluster: Chromosome undetermined scaffold_60, whole genome shotgun sequence; n=1; Vitis vinifera|Rep: Chromosome undetermined scaffold_60, whole genome shotgun sequence - Vitis vinifera (Grape), partial (24%)	protein argonaute 2-like	20	3.79193e-98
miR403	TC250269	3	14.978	1	21	570	590	UUAGAUUCACGCACAAACUCG	UGAGUUUUUGCUUGAAUUUGA	Translation	similar to UniRef100_A7R0F1 Cluster: Chromosome undetermined scaffold_306, whole genome shotgun sequence; n=1; Vitis vinifera|Rep: Chromosome undetermined scaffold_306, whole genome shotgun sequence - Vitis vinifera (Grape), partial (11%)	omega-hydroxypalmitate o-feruloyl transferase	20	8.58215e-50
miR403	TC270916	3	11.682	1	20	1136	1155	UUAGAUUCACGCACAAACUC	GAGUGUGUGUUUGAAUUUAA	Translation	similar to UniRef100_A8IXE7 Cluster: Thaumatin-like protein; n=1; Brassica rapa|Rep: Thaumatin-like protein - Brassica campestris (Field mustard), partial (42%)	thaumatin-like protein	20	6.2192e-55
miR403	TC279477	3	13.676	1	20	430	449	UUAGAUUCACGCACAAACUC	GUGUUUGUGAGUGAAUUUGA	Translation		iq domain-containing protein	10	1.51073e-08
miR408	TC246381	2.5	21.451	1	20	539	558	AUGCACUGCCUCUUCCCUGG	CCAGGGAAGACGCAGUGCCU	Translation	weakly similar to UniRef100_A7P9F1 Cluster: Chromosome chr3 scaffold_8, whole genome shotgun sequence; n=1; Vitis vinifera|Rep: Chromosome chr3 scaffold_8, whole genome shotgun sequence - Vitis vinifera (Grape), partial (46%)	PREDICTED: uncharacterized protein LOC100255503 [Vitis vinifera]	20	2.50826e-45
miR475	CO098726	2	14.745	1	20	621	640	UUACAAUUCCAUUGAUUAAA	CUUAAUUAAUGGAGUUGUAA	Cleavage	similar to UniRef100_A7PJS2 Cluster: Chromosome chr12 scaffold_18, whole genome shotgun sequence; n=1; Vitis vinifera|Rep: Chromosome chr12 scaffold_18, whole genome shotgun sequence - Vitis vinifera (Grape), partial (60%)	transmembrane protein 56	20	2.42719e-89
miR475	CO492637	2.5	17.952	1	20	179	198	UUACAAUUCCAUUGAUUAAA	CUUGGUCAAUGGAGUUGUAA	Cleavage	similar to UniRef100_Q0JIZ9 Cluster: Os01g0768200 protein; n=2; Oryza sativa Japonica Group|Rep: Os01g0768200 protein - Oryza sativa subsp. japonica (Rice), partial (16%)	-	-	-
miR475	EV482181	3	17.696	1	24	634	657	UUACAAUUCCAUUGAUUAAACCGU	GUGGUUCAAUCAAUGGAAUGGUAG	Cleavage	weakly similar to UniRef100_Q2QNJ0 Cluster: Expressed protein; n=1; Oryza sativa Japonica Group|Rep: Expressed protein - Oryza sativa subsp. japonica (Rice), partial (61%)	conserved hypothetical protein [Ricinus communis]	20	2.31772e-58
miR475	TC229850	3	10.893	1	20	1045	1064	UUACAAUUCCAUUGAUUAAA	AUUAGUCAAUGGAAUUGUGU	Cleavage	similar to UniRef100_A7P020 Cluster: Cytosine-specific methyltransferase; n=1; Vitis vinifera|Rep: Cytosine-specific methyltransferase - Vitis vinifera (Grape), partial (21%)	dna (cytosine-5)-methyltransferase 1-like	20	3.28697e-129
miR475	TC234125	3	12.605	1	23	746	768	UUACAAUUCCAUUGAUUAAACCG	UGCUUUUAUCAAUGGAAUUGAAG	Cleavage	weakly similar to UniRef100_A7PAB4 Cluster: Chromosome chr14 scaffold_9, whole genome shotgun sequence; n=1; Vitis vinifera|Rep: Chromosome chr14 scaffold_9, whole genome shotgun sequence - Vitis vinifera (Grape), partial (27%)	receptor-like protein kinase feronia-like	20	2.95835e-131
miR475	TC251149	2	13.13	1	20	266	285	UUACAAUUCCAUUGAUUAAA	CUUAAUUAAUGGAGUUGUAA	Cleavage	similar to UniRef100_A7PJS2 Cluster: Chromosome chr12 scaffold_18, whole genome shotgun sequence; n=1; Vitis vinifera|Rep: Chromosome chr12 scaffold_18, whole genome shotgun sequence - Vitis vinifera (Grape), partial (55%)	transmembrane protein 56-b-like	20	1.46685e-75
miR475	TC268633	3	12.016	1	24	777	800	UUACAAUUCCAUUGAUUAAACCGU	GUGUUUAAAUCAAUGGGAUUCUAA	Cleavage	similar to UniRef100_A7PX90 Cluster: Chromosome chr12 scaffold_36, whole genome shotgun sequence; n=1; Vitis vinifera|Rep: Chromosome chr12 scaffold_36, whole genome shotgun sequence - Vitis vinifera (Grape), partial (44%)	glucan endo- -beta-glucosidase	20	1.143e-112
miR475	TC271648	2.5	11.274	1	21	341	361	UUACAAUUCCAUUGAUUAAAC	GUUUAAUGAAUGGAAAUGUAA	Cleavage	homologue to UniRef100_A9XNZ6 Cluster: Ubiquinol-cytochrome C reductase complex 14 kDa protein; n=3; Sonneratia|Rep: Ubiquinol-cytochrome C reductase complex 14 kDa protein - Sonneratia alba, partial (59%)	ubiquinol-cytochrome c reductase complex 14 kda protein	20	2.66647e-27
miR475	TC279628	2.5	17.259	1	22	681	702	UUACAAUUCCAUUGAUUAAACC	GCUUUGAUUUAUGGAAUUGUGA	Cleavage	weakly similar to UniRef100_A7NSY6 Cluster: Chromosome chr18 scaffold_1, whole genome shotgun sequence; n=1; Vitis vinifera|Rep: Chromosome chr18 scaffold_1, whole genome shotgun sequence - Vitis vinifera (Grape), partial (40%)	tld-domain containing nucleolar protein	20	6.79474e-97
miR482	BG445413	3	1.564	1	22	745	766	UUGCCUACUCCACCCAUGCCAC	GGGGUGUGGGAGGAGUAGGUAG	Cleavage	similar to UniRef100_A7PP59 Cluster: Chromosome chr8 scaffold_23, whole genome shotgun sequence; n=1; Vitis vinifera|Rep: Chromosome chr8 scaffold_23, whole genome shotgun sequence - Vitis vinifera (Grape), partial (17%)	aspartic proteinase nepenthesin-2-like	20	5.42335e-58
miR482	NP673173	2.5	15.061	1	20	1	20	UUGCCUACUCCACCCAUGCC	GGAAUGGGUGGCGUAGGUAA	Translation	GB|AY244704.1|AAO89162.1 NBS-type resistance protein [Gossypium barbadense]	nbs-type resistance protein	20	4.71059e-124
miR482	TC248482	2.5	17.278	1	22	332	353	UUGCCUACUCCACCCAUGCCAC	GGGGCAUUGGUGGAGUAGGUGG	Cleavage	similar to UniRef100_A0N070 Cluster: Glycine-rich protein; n=1; Gossypium hirsutum|Rep: Glycine-rich protein - Gossypium hirsutum (Upland cotton) (Gossypium mexicanum), partial (66%)	-	-	-
miR530	BG444867	3	21.865	1	21	517	537	UGCAUUUGCACCUGCACCUUC	GAAAGUGCAUGUGCAAAUGUG	Cleavage	similar to UniRef100_Q84Q60 Cluster: At5g49350; n=1; Arabidopsis thaliana|Rep: At5g49350 - Arabidopsis thaliana (Mouse-ear cress), partial (5%)	-	-	-
miR530	DR460971	3	23.279	1	20	107	126	UGCAUUUGCACCUGCACCUU	AAGGUGUUGGUGCAACUGCA	Cleavage	similar to UniRef100_A7Q0E8 Cluster: Chromosome chr7 scaffold_42, whole genome shotgun sequence; n=1; Vitis vinifera|Rep: Chromosome chr7 scaffold_42, whole genome shotgun sequence - Vitis vinifera (Grape), partial (17%)	poly(adp-ribose) polymerase	20	2.51241e-43
miR530	DW494110	3	19.599	1	20	525	544	UGCAUUUGCACCUGCACCUU	CGGGUUCAGGUGCAAAUGCG	Cleavage	similar to UniRef100_A7PPF9 Cluster: Chromosome chr8 scaffold_23, whole genome shotgun sequence; n=1; Vitis vinifera|Rep: Chromosome chr8 scaffold_23, whole genome shotgun sequence - Vitis vinifera (Grape), partial (68%)	zinc finger	20	1.24964e-57
miR530	ES798336	3	10.776	1	21	92	112	UGCAUUUGCACCUGCACCUUC	GAAGGUGAAGGUGAAGGUGCA	Cleavage	similar to UniRef100_A7QXY7 Cluster: Chromosome undetermined scaffold_235, whole genome shotgun sequence; n=1; Vitis vinifera|Rep: Chromosome undetermined scaffold_235, whole genome shotgun sequence - Vitis vinifera (Grape), partial (88%)	binding protein	20	3.03177e-119
miR530	ES822210	2	11.46	1	20	540	559	UGCAUUUGCACCUGCACCUU	AAGGUUUGGGUGCAAAUGCA	Cleavage	similar to UniRef100_A7Q032 Cluster: Chromosome chr8 scaffold_41, whole genome shotgun sequence; n=1; Vitis vinifera|Rep: Chromosome chr8 scaffold_41, whole genome shotgun sequence - Vitis vinifera (Grape), partial (21%)	PREDICTED: uncharacterized protein LOC100246168 [Vitis vinifera]	7	6.95636e-22
miR530	GR707587	3	21.794	1	21	311	331	UGCAUUUGCACCUGCACCUUC	GCAGGAGCAGGUGCAGGUGCA	Cleavage	weakly similar to UniRef100_A6V353 Cluster: RND efflux system, outer membrane lipoprotein, NodT family; n=1; Pseudomonas aeruginosa PA7|Rep: RND efflux system, outer membrane lipoprotein, NodT family - Pseudomonas aeruginosa (strain PA7), partial (25%)	rnd efflux system outer membrane lipoprotein	20	3.6677e-142
miR530	TC250876	3	18.313	1	20	545	564	UGCAUUUGCACCUGCACCUU	CAGGUUCAGGUGCAGAUGCG	Cleavage	weakly similar to UniRef100_A7NZV3 Cluster: Chromosome chr6 scaffold_3, whole genome shotgun sequence; n=1; Vitis vinifera|Rep: Chromosome chr6 scaffold_3, whole genome shotgun sequence - Vitis vinifera (Grape), partial (12%)	protein	20	4.01735e-51
miR530	TC251099	3	18.307	1	20	1046	1065	UGCAUUUGCACCUGCACCUU	CAGGUUCAGGUGCAGAUGCG	Cleavage	weakly similar to UniRef100_A7NZU1 Cluster: Chromosome chr6 scaffold_3, whole genome shotgun sequence; n=1; Vitis vinifera|Rep: Chromosome chr6 scaffold_3, whole genome shotgun sequence - Vitis vinifera (Grape), partial (15%)	protein	20	8.01148e-49
miR530	TC254656	3	10.117	1	21	532	552	UGCAUUUGCACCUGCACCUUC	GAAGGUGAAGGUGAAGGUGCA	Cleavage	homologue to UniRef100_A7QXY7 Cluster: Chromosome undetermined scaffold_235, whole genome shotgun sequence; n=1; Vitis vinifera|Rep: Chromosome undetermined scaffold_235, whole genome shotgun sequence - Vitis vinifera (Grape), partial (78%)	binding protein	20	5.10483e-85
miR530	TC257170	3	18.313	1	20	512	531	UGCAUUUGCACCUGCACCUU	CAGGUUCAGGUGCAGAUGCG	Cleavage	weakly similar to UniRef100_A7NZV3 Cluster: Chromosome chr6 scaffold_3, whole genome shotgun sequence; n=1; Vitis vinifera|Rep: Chromosome chr6 scaffold_3, whole genome shotgun sequence - Vitis vinifera (Grape), partial (13%)	protein	20	1.46168e-53
miR530	TC258184	3	19.599	1	20	521	540	UGCAUUUGCACCUGCACCUU	CGGGUUCAGGUGCAAAUGCG	Cleavage	similar to UniRef100_A7PPF9 Cluster: Chromosome chr8 scaffold_23, whole genome shotgun sequence; n=1; Vitis vinifera|Rep: Chromosome chr8 scaffold_23, whole genome shotgun sequence - Vitis vinifera (Grape), partial (68%)	zinc finger	20	1.21007e-57
miR530	TC260993	3	19.599	1	20	222	241	UGCAUUUGCACCUGCACCUU	CGGGUUCAGGUGCAAAUGCG	Cleavage	similar to UniRef100_A7PPF9 Cluster: Chromosome chr8 scaffold_23, whole genome shotgun sequence; n=1; Vitis vinifera|Rep: Chromosome chr8 scaffold_23, whole genome shotgun sequence - Vitis vinifera (Grape), partial (40%)	zinc finger	20	1.6864e-30
miR530	TC278426	3	17.842	1	21	194	214	UGCAUUUGCACCUGCACCUUC	GGAGGUGGAGGUGUAAAUGCU	Cleavage	similar to UniRef100_A7QKZ8 Cluster: Chromosome chr8 scaffold_115, whole genome shotgun sequence; n=1; Vitis vinifera|Rep: Chromosome chr8 scaffold_115, whole genome shotgun sequence - Vitis vinifera (Grape), partial (48%)	transcription factor bhlh140-like	20	1.54018e-149
miR535	CO122569	3	17.462	1	20	356	375	UUGACAACGAGAGAGAGCAC	GUGGUUUCUCUUGUUGUCAC	Cleavage	similar to UniRef100_A7NXV1 Cluster: Chromosome chr5 scaffold_2, whole genome shotgun sequence; n=1; Vitis vinifera|Rep: Chromosome chr5 scaffold_2, whole genome shotgun sequence - Vitis vinifera (Grape), partial (52%)	dna primase large subunit	20	1.23626e-138
miR535	DW516134	2.5	13.508	1	21	479	499	UUGACAACGAGAGAGAGCACG	UGUGCUCUCUCUUUUUGUUAG	Cleavage	similar to UniRef100_A7QTW1 Cluster: Chromosome undetermined scaffold_171, whole genome shotgun sequence; n=1; Vitis vinifera|Rep: Chromosome undetermined scaffold_171, whole genome shotgun sequence - Vitis vinifera (Grape), partial (17%)	protein	18	1.29543e-08
miR535	TC230223	3	18.072	1	21	18	38	UUGACAACGAGAGAGAGCACG	UGUUCUCUCUCUCGUUUUUAA	Cleavage	similar to UniRef100_A7NSQ2 Cluster: Chromosome chr18 scaffold_1, whole genome shotgun sequence; n=1; Vitis vinifera|Rep: Chromosome chr18 scaffold_1, whole genome shotgun sequence - Vitis vinifera (Grape), partial (89%)	biotinyl-lipoyl domain-containing protein	20	5.80439e-107
miR535	TC233249	3	19.295	1	20	264	283	UUGACAACGAGAGAGAGCAC	GUGCUGUCUCGCGUUGUUAG	Translation	similar to UniRef100_A7QQ79 Cluster: Chromosome undetermined scaffold_141, whole genome shotgun sequence; n=1; Vitis vinifera|Rep: Chromosome undetermined scaffold_141, whole genome shotgun sequence - Vitis vinifera (Grape), partial (55%)	f-box lrr-repeat protein	20	5.62563e-94
miR827	AI731815	3	24.285	1	21	490	510	UUAGAUGACCAUCAACAAACA	UGUUUGAUGAUGGUCAUUGAA	Cleavage	similar to UniRef100_A4HA95 Cluster: Oxidoreductase-like protein; n=1; Leishmania braziliensis|Rep: Oxidoreductase-like protein - Leishmania braziliensis, partial (4%)	conserved hypothetical protein [Ricinus communis]	5	1.3056e-10
miR827	CO088990	0	13.814	1	21	599	619	UUAGAUGACCAUCAACAAACA	UGUUUGUUGAUGGUCAUCUAA	Cleavage		-	-	-
miR827	DW493752	3	13.483	1	21	317	337	UUAGAUGACCAUCAACAAACA	UGUUUGCUGUUGGUUAUUUAA	Cleavage		-	-	-
miR827	DW500804	3	23.383	1	21	480	500	UUAGAUGACCAUCAACAAACA	UGUUUGAUGAUGGUCAUUGAA	Cleavage	similar to UniRef100_A4HA95 Cluster: Oxidoreductase-like protein; n=1; Leishmania braziliensis|Rep: Oxidoreductase-like protein - Leishmania braziliensis, partial (4%)	-	-	-
miR827	ES844237	3	15.154	1	21	396	416	UUAGAUGACCAUCAACAAACA	UGCUUGUUCAGGGUCAUCUAA	Translation	homologue to UniRef100_Q6ZGD1 Cluster: DENN (AEX-3) domain-containing protein-like; n=1; Oryza sativa Japonica Group|Rep: DENN (AEX-3) domain-containing protein-like - Oryza sativa subsp. japonica (Rice), partial (4%)	denn (aex-3) domain-containing protein	20	1.88544e-13
miR827	TC235276	1	14.301	1	21	85	105	UUAGAUGACCAUCAACAAACA	UGUUUGUUUAUGGUCAUCUAA	Cleavage	similar to UniRef100_Q4T765 Cluster: Chromosome undetermined SCAF8270, whole genome shotgun sequence; n=1; Tetraodon nigroviridis|Rep: Chromosome undetermined SCAF8270, whole genome shotgun sequence - Tetraodon nigroviridis (Green puffer), partial (14%)	-	-	-
miR827	TC245112	3	17.958	1	20	770	789	UUAGAUGACCAUCAACAAAC	GAUUGUUGAUGGUCACCUAG	Cleavage	similar to UniRef100_A7PA24 Cluster: Aspartokinase; n=1; Vitis vinifera|Rep: Aspartokinase - Vitis vinifera (Grape), partial (71%)	precursor monofunctional aspartokinase	20	0
miR827	TC250696	0	16.859	1	21	452	472	UUAGAUGACCAUCAACAAACA	UGUUUGUUGAUGGUCAUCUAA	Cleavage		-	-	-
miR827	TC257800	1	14.785	1	21	78	98	UUAGAUGACCAUCAACAAACA	UGUUUGUUUAUGGUCAUCUAA	Cleavage		-	-	-
miR827	TC271009	3	15.226	1	20	872	891	UUAGAUGACCAUCAACAAAC	GAUUGUUGAUGGUCACCUAG	Cleavage	similar to UniRef100_A7PA24 Cluster: Aspartokinase; n=1; Vitis vinifera|Rep: Aspartokinase - Vitis vinifera (Grape), partial (51%)	precursor monofunctional aspartokinase	20	1.5281e-174
miR828	CO127764	3	11.554	1	22	452	473	UCUUGCUCAAAUGAGUAUUCCA	UGGAAUACCCAUCUAAGCAAGA	Translation	homologue to UniRef100_A7P073 Cluster: Chromosome chr6 scaffold_3, whole genome shotgun sequence; n=1; Vitis vinifera|Rep: Chromosome chr6 scaffold_3, whole genome shotgun sequence - Vitis vinifera (Grape), partial (42%)	protein	20	3.1375e-64
miR828	DV437953	1.5	18.847	1	22	210	231	UCUUGCUCAAAUGAGUAUUCCA	UGGAAUACUCAUUUGAGGAAGA	Cleavage	homologue to UniRef100_Q6UNA6 Cluster: MYB family transcription factor; n=1; Gossypium hirsutum|Rep: MYB family transcription factor - Gossypium hirsutum (Upland cotton) (Gossypium mexicanum), partial (75%)	glabrous1	20	1.61769e-101
miR828	DW510841	2	18.236	1	22	83	104	UCUUGCUCAAAUGAGUAUUCCA	UGGAACGCUCAUUUGAGCAGGA	Cleavage	homologue to UniRef100_Q2LME2 Cluster: MYB22; n=1; Malus x domestica|Rep: MYB22 - Malus domestica (Apple) (Malus sylvestris), partial (11%)	myb-like transcription factor p1	20	1.71363e-15
miR828	ES805465	2	14.056	1	20	395	414	UCUUGCUCAAAUGAGUAUUC	GAGUAUGCAUUUGAGCAAGA	Cleavage	weakly similar to UniRef100_P46875 Cluster: Kinesin-3; n=2; Arabidopsis thaliana|Rep: Kinesin-3 - Arabidopsis thaliana (Mouse-ear cress), partial (34%)	kinesin-like protein	20	3.69766e-116
miR828	ES847253	3	11.776	1	22	627	648	UCUUGCUCAAAUGAGUAUUCCA	UGGAGUAUUGAGUUGAGCAAGA	Translation	similar to UniRef100_A7PFL3 Cluster: Chromosome chr11 scaffold_14, whole genome shotgun sequence; n=1; Vitis vinifera|Rep: Chromosome chr11 scaffold_14, whole genome shotgun sequence - Vitis vinifera (Grape), partial (94%)	cdk-activating kinase assembly factor mat1	20	1.17081e-76
miR828	NP869199	2.5	15.715	1	22	364	385	UCUUGCUCAAAUGAGUAUUCCA	UGGAAUAGUCAUUUGAGGAAGA	Cleavage	GB|AJ549758.1|CAD71140.1 transcription factor myb109 [Gossypium hirsutum]	glabrous 1	20	1.18492e-163
miR828	TC230487	2.5	15.715	1	22	409	430	UCUUGCUCAAAUGAGUAUUCCA	UGGAAUAGUCAUUUGAGGAAGA	Cleavage	UniRef100_Q6GVK7 Cluster: Myb family transcription factor 109; n=1; Gossypium arboreum|Rep: Myb family transcription factor 109 - Gossypium arboreum (Tree cotton), complete	glabrous 1	20	1.25251e-145
miR828	TC235742	1	14.943	1	22	359	380	UCUUGCUCAAAUGAGUAUUCCA	UGGAAUUCUCAUUUGAGCAAGA	Cleavage	UniRef100_O49018 Cluster: MYB-like DNA-binding domain protein; n=6; Gossypium|Rep: MYB-like DNA-binding domain protein - Gossypium hirsutum (Upland cotton) (Gossypium mexicanum), complete	myb-like transcription factor 3	20	1.24728e-128
miR828	TC241019	3	13.331	1	22	454	475	UCUUGCUCAAAUGAGUAUUCCA	UGGAAUUCUACUUUGAGCAAGA	Cleavage	similar to UniRef100_Q9ATD3 Cluster: GHMYB36; n=4; Gossypium hirsutum|Rep: GHMYB36 - Gossypium hirsutum (Upland cotton) (Gossypium mexicanum), partial (75%)	protein	20	8.36057e-92
miR828	TC243495	2.5	21.64	1	22	348	369	UCUUGCUCAAAUGAGUAUUCCA	UGGAACACUCAUUUGAGCAAAA	Cleavage	similar to UniRef100_A7PCZ7 Cluster: Chromosome chr17 scaffold_12, whole genome shotgun sequence; n=1; Vitis vinifera|Rep: Chromosome chr17 scaffold_12, whole genome shotgun sequence - Vitis vinifera (Grape), partial (50%)	glabrous1	20	3.13222e-121
miR828	TC245389	2	12.719	1	22	410	431	UCUUGCUCAAAUGAGUAUUCCA	UGGAAUUCCCAUUUGAGCAAGA	Cleavage	UniRef100_O49017 Cluster: MYB-like DNA-binding domain protein; n=4; Gossypium|Rep: MYB-like DNA-binding domain protein - Gossypium hirsutum (Upland cotton) (Gossypium mexicanum), complete	myb-like transcription factor 2	20	2.32103e-141
miR828	TC252167	2.5	11.307	1	22	370	391	UCUUGCUCAAAUGAGUAUUCCA	UGGAAUACUCACCUGAGUAAGA	Translation	homologue to UniRef100_Q9ATD9 Cluster: BNLGHi233; n=3; Gossypium hirsutum|Rep: BNLGHi233 - Gossypium hirsutum (Upland cotton) (Gossypium mexicanum), partial (95%)	protein	20	1.34353e-126
miR828	TC252232	2	12.719	1	22	360	381	UCUUGCUCAAAUGAGUAUUCCA	UGGAAUUCCCAUUUGAGCAAGA	Cleavage	UniRef100_O49017 Cluster: MYB-like DNA-binding domain protein; n=4; Gossypium|Rep: MYB-like DNA-binding domain protein - Gossypium hirsutum (Upland cotton) (Gossypium mexicanum), partial (98%)	myb-like transcription factor 2	20	2.86769e-126
miR828	TC255078	2	9.303	1	22	398	419	UCUUGCUCAAAUGAGUAUUCCA	UGGAAUUCCCAUUUGAGCAAGA	Cleavage	UniRef100_Q52MQ3 Cluster: Myb family transcription factor 2; n=6; Gossypium|Rep: Myb family transcription factor 2 - Gossypium hirsutum (Upland cotton) (Gossypium mexicanum), complete	myb-like transcription factor 2	20	3.84844e-142
miR828	TC257339	2.5	11.787	1	22	521	542	UCUUGCUCAAAUGAGUAUUCCA	UGGAAUACUCACCUGAGUAAGA	Translation	UniRef100_Q9ATD9 Cluster: BNLGHi233; n=3; Gossypium hirsutum|Rep: BNLGHi233 - Gossypium hirsutum (Upland cotton) (Gossypium mexicanum), complete	protein	20	1.81756e-137
miR828	TC275920	3	17.282	1	22	668	689	UCUUGCUCAAAUGAGUAUUCCA	UGGAGUAUUGAGUUGAGCAAGA	Translation	similar to UniRef100_A7PFL3 Cluster: Chromosome chr11 scaffold_14, whole genome shotgun sequence; n=1; Vitis vinifera|Rep: Chromosome chr11 scaffold_14, whole genome shotgun sequence - Vitis vinifera (Grape), partial (97%)	cdk-activating kinase assembly factor mat1	20	9.93251e-86
miR828	TC278438	2.5	12.768	1	22	346	367	UCUUGCUCAAAUGAGUAUUCCA	UGGAAUACCCAUUUGAACAAGA	Cleavage	similar to UniRef100_Q9FZ12 Cluster: Tuber-specific and sucrose-responsive element binding factor; n=1; Solanum tuberosum|Rep: Tuber-specific and sucrose-responsive element binding factor - Solanum tuberosum (Potato), partial (60%)	transcription factor myb82	20	7.66778e-68
miR1023	AW730161	3	18.345	1	20	797	816	ACACUCUGUCAUAUCGUCUG	CAGACUGUAUGACAGAGUAU	Cleavage	similar to UniRef100_Q9AHN0 Cluster: Glycosyltransferase DcbB; n=1; Pasteurella multocida|Rep: Glycosyltransferase DcbB - Pasteurella multocida, partial (5%)	-	-	-
miR1023	EV497492	3	19.188	1	21	718	738	ACACUCUGUCAUAUCGUCUGC	GUGGAUGAUAGGGCAGAGUGU	Translation	homologue to UniRef100_Q8LK52 Cluster: Cp10-like protein; n=1; Gossypium hirsutum|Rep: Cp10-like protein - Gossypium hirsutum (Upland cotton) (Gossypium mexicanum), partial (76%)	chaperonin 20	20	9.34751e-108
miR2111	CO099476	0.5	20.729	1	20	262	281	UAAUCUGCAUCCUGAGGUUU	GAACCUCAGGAUGCAGAUUA	Cleavage	weakly similar to UniRef100_Q9LI89 Cluster: F-box/Kelch-repeat protein At3g27150; n=1; Arabidopsis thaliana|Rep: F-box/Kelch-repeat protein At3g27150 - Arabidopsis thaliana (Mouse-ear cress), partial (28%)	f-box family protein	20	2.58763e-68
miR2111	TC232084	3	16.002	1	20	427	446	UAAUCUGCAUCCUGAGGUUU	AAACCUCAGGAAGUGGAUUC	Translation	similar to UniRef100_A0MMD6 Cluster: Xyloglucan endotransglycosylase 1; n=1; Litchi chinensis|Rep: Xyloglucan endotransglycosylase 1 - Litchi chinensis (Lychee), partial (92%)	xyloglucan endotraglucosylase hydrolase	20	2.04319e-115
miR2111	TC273452	3	8.18	1	21	18	38	UAAUCUGCAUCCUGAGGUUUG	UGAGCCUCAGGAUGUAGAUAA	Cleavage	similar to UniRef100_Q56TL1 Cluster: Late elongated hypocotyl; n=1; Castanea sativa|Rep: Late elongated hypocotyl - Castanea sativa (Sweet chestnut), partial (20%)	transcription factor lhy	20	1.05316e-56
miR2948	AW725440	2.5	21.41	1	21	751	771	UGUGGGAGAGUUGGGCAAGAA	UUCAUGUCCAACUCUCCUAUA	Cleavage		-	-	-
miR2948	BE053057	2.5	6.543	1	21	368	388	UGUGGGAGAGUUGGGCAAGAA	UUCUUGCUUGAUUCUCCCACG	Cleavage		predicted protein [Populus trichocarpa]	3	5.67337e-05
miR2948	CO126449	2.5	6.124	1	22	9	30	UGUGGGAGAGUUGGGCAAGAAU	AUUCUUCUUCAACUCUCUCACA	Cleavage		-	-	-
miR2948	DT467322	2.5	4.46	1	22	258	279	UGUGGGAGAGUUGGGCAAGAAU	ACUUUUUCCCAACUCUCCCACC	Cleavage	similar to UniRef100_Q1GCE8 Cluster: Iron compound ABC transporter; ATP-binding protein; n=1; Silicibacter sp. TM1040|Rep: Iron compound ABC transporter; ATP-binding protein - Silicibacter sp. (strain TM1040), partial (7%)	-	-	-
miR2948	DW238255	3	9.519	1	21	187	207	UGUGGGAGAGUUGGGCAAGAA	UUCUUGCAUGAUUCUCCCACG	Cleavage		predicted protein [Populus trichocarpa]	2	3.6005e-08
miR2948	ES798923	3	2.97	1	22	565	586	UGUGGGAGAGUUGGGCAAGAAU	AUACUUAACCAACUCUCCCACA	Cleavage	weakly similar to UniRef100_A7R1T2 Cluster: Chromosome undetermined scaffold_376, whole genome shotgun sequence; n=1; Vitis vinifera|Rep: Chromosome undetermined scaffold_376, whole genome shotgun sequence - Vitis vinifera (Grape), partial (13%)	choline dehydrogenase	20	1.79455e-15
miR2948	ES808717	2.5	11.202	1	20	247	266	UGUGGGAGAGUUGGGCAAGA	UCUUUCCCAACUUUCUCGCA	Cleavage	similar to UniRef100_Q944N6 Cluster: Cytochrome P450; n=1; Citrus sinensis|Rep: Cytochrome P450 - Citrus sinensis (Sweet orange), partial (40%)	cytochrome	20	7.08009e-105
miR2948	EV497230	2	14.255	1	22	232	253	UGUGGGAGAGUUGGGCAAGAAU	ACUCUUUCCCAACUUUCUCACA	Cleavage	similar to UniRef100_P37117 Cluster: Cytochrome P450 71A4; n=1; Solanum melongena|Rep: Cytochrome P450 71A4 - Solanum melongena (Eggplant) (Aubergine), partial (13%)	cytochrome p450	20	2.19295e-17
miR2948	TC231731	2	14.421	1	20	243	262	UGUGGGAGAGUUGGGCAAGA	UCUUUCCCAACUUUCUCACA	Cleavage	weakly similar to UniRef100_Q944N6 Cluster: Cytochrome P450; n=1; Citrus sinensis|Rep: Cytochrome P450 - Citrus sinensis (Sweet orange), partial (41%)	cytochrome	20	8.37742e-107
miR2948	TC233607	2	14.421	1	20	235	254	UGUGGGAGAGUUGGGCAAGA	UCUUUCCCAACUUUCUCACA	Cleavage	similar to UniRef100_Q944N6 Cluster: Cytochrome P450; n=1; Citrus sinensis|Rep: Cytochrome P450 - Citrus sinensis (Sweet orange), partial (29%)	cytochrome	20	1.56733e-94
miR2948	TC250962	2.5	16.498	1	21	622	642	UGUGGGAGAGUUGGGCAAGAA	UUCUUGCUUAACUUUCCCACU	Cleavage	similar to UniRef100_A7QM48 Cluster: Chromosome chr5 scaffold_124, whole genome shotgun sequence; n=1; Vitis vinifera|Rep: Chromosome chr5 scaffold_124, whole genome shotgun sequence - Vitis vinifera (Grape), partial (23%)	conserved hypothetical protein [Ricinus communis]	20	6.4867e-28
miR2948	TC251973	2.5	11.187	1	20	82	101	UGUGGGAGAGUUGGGCAAGA	UCUUUCCCAACUUUCUCGCA	Cleavage	similar to UniRef100_Q944N6 Cluster: Cytochrome P450; n=1; Citrus sinensis|Rep: Cytochrome P450 - Citrus sinensis (Sweet orange), partial (47%)	cytochrome p450	20	1.97178e-106
miR2948	TC255591	2.5	12.809	1	22	441	462	UGUGGGAGAGUUGGGCAAGAAU	GUUCUUGCUCAACUCUUUCACC	Cleavage	weakly similar to UniRef100_A8ET93 Cluster: GGDEF domain protein; n=1; Arcobacter butzleri RM4018|Rep: GGDEF domain protein - Arcobacter butzleri (strain RM4018), partial (8%)	-	-	-
miR2948	TC265202	2.5	8.943	1	21	270	290	UGUGGGAGAGUUGGGCAAGAA	UUCUUUUCCAAUUCUUCCACA	Cleavage	weakly similar to UniRef100_Q9FGF0 Cluster: ZW10-like protein; n=3; Arabidopsis thaliana|Rep: ZW10-like protein - Arabidopsis thaliana (Mouse-ear cress), partial (24%)	phosphoglycerate mutase-like protein	20	1.51494e-28
miR2949	CO075720	2.5	15.643	1	20	379	398	ACUUUUGAACUGGAUUUGCC	UGCAAGUCCAGUUCAAAAGA	Cleavage		-	-	-
miR2949	CO129605	2	11.421	1	20	276	295	ACUUUUGAACUGGAUUUGCC	UGCAAAUCCAGUUCAAAAGA	Cleavage		-	-	-
miR2949	GE653651	2.5	23.823	1	22	530	551	ACUUUUGAACUGGAUUUGCCGA	UUGGCAAGUCCCGUUCGGAAGU	Translation	similar to UniRef100_Q9RXG9 Cluster: Cytochrome c-type biogenesis protein CcmH; n=1; Deinococcus radiodurans|Rep: Cytochrome c-type biogenesis protein CcmH - Deinococcus radiodurans, partial (8%)	-	-	-
miR2949	TC243432	2.5	12.604	1	20	699	718	ACUUUUGAACUGGAUUUGCC	AGUAAAUGCAGUUCAAAAGU	Cleavage	similar to UniRef100_Q9FL05 Cluster: Similarity to intracellular protein; n=1; Arabidopsis thaliana|Rep: Similarity to intracellular protein - Arabidopsis thaliana (Mouse-ear cress), partial (43%)	metal-dependent phosphohydrolase hd domain-containing protein	20	1.82015e-101
miR2949	TC244353	3	20.605	1	21	226	246	ACUUUUGAACUGGAUUUGCCG	UGGCGGAUCUAGUUCAGAAGC	Cleavage	similar to UniRef100_A7QCI3 Cluster: Chromosome chr12 scaffold_78, whole genome shotgun sequence; n=1; Vitis vinifera|Rep: Chromosome chr12 scaffold_78, whole genome shotgun sequence - Vitis vinifera (Grape), complete	transmembrane protein 18	20	5.47278e-86
miR2949	TC244560	1	20.805	1	22	472	493	ACUUUUGAACUGGAUUUGCCGA	UCGGCAAAUCCAGUUCAAAAGA	Cleavage		-	-	-
miR2949	TC273521	1	23.224	1	22	1650	1671	ACUUUUGAACUGGAUUUGCCGA	UCGGCAAAUCCAGUUCAAAAGA	Cleavage	UniRef100_P47152 Cluster: Uncharacterized protein YJR115W; n=1; Saccharomyces cerevisiae|Rep: Uncharacterized protein YJR115W - Saccharomyces cerevisiae (Baker's yeast), partial (6%)	-	-	-
miR2949	TC279101	3	24.246	1	21	100	120	ACUUUUGAACUGGAUUUGCCG	UGGCGGAUCUAGUUCAGAAGC	Cleavage	similar to UniRef100_A7QCI3 Cluster: Chromosome chr12 scaffold_78, whole genome shotgun sequence; n=1; Vitis vinifera|Rep: Chromosome chr12 scaffold_78, whole genome shotgun sequence - Vitis vinifera (Grape), complete	transmembrane protein 18	20	1.51489e-83
miR3476	TC234003	3	22.772	1	21	125	145	UGAACUGGGUUUGUUGGCUGC	GUGGCCAAAAGACCCGGUUCA	Cleavage	homologue to UniRef100_A7NV71 Cluster: Chromosome chr18 scaffold_1, whole genome shotgun sequence; n=1; Vitis vinifera|Rep: Chromosome chr18 scaffold_1, whole genome shotgun sequence - Vitis vinifera (Grape), partial (36%)	phosphatidylinositol-4-phosphate 5-kinase	20	8.91551e-180
miR3476	TC238923	3	14.741	1	20	261	280	UGAACUGGGUUUGUUGGCUG	CAUCCAACAGAUCUGGUUCA	Cleavage	similar to UniRef100_A7PWV1 Cluster: Chromosome chr19 scaffold_35, whole genome shotgun sequence; n=1; Vitis vinifera|Rep: Chromosome chr19 scaffold_35, whole genome shotgun sequence - Vitis vinifera (Grape), partial (7%)	conserved hypothetical protein [Ricinus communis]	6	7.24396e-18
miR3476	TC244560	3	21.688	1	20	469	488	UGAACUGGGUUUGUUGGCUG	AAGUCGGCAAAUCCAGUUCA	Cleavage		-	-	-
miR3476	TC262254	3	17.281	1	20	252	271	UGAACUGGGUUUGUUGGCUG	CAUCCAACAGAUCUGGUUCA	Cleavage	homologue to UniRef100_Q6DBG1 Cluster: At4g24265; n=1; Arabidopsis thaliana|Rep: At4g24265 - Arabidopsis thaliana (Mouse-ear cress), partial (17%)	conserved hypothetical protein [Ricinus communis]	5	5.95926e-18
miR3476	TC273521	3	23.495	1	20	1647	1666	UGAACUGGGUUUGUUGGCUG	AAGUCGGCAAAUCCAGUUCA	Cleavage	UniRef100_P47152 Cluster: Uncharacterized protein YJR115W; n=1; Saccharomyces cerevisiae|Rep: Uncharacterized protein YJR115W - Saccharomyces cerevisiae (Baker's yeast), partial (6%)	-	-	-
miR3476	TC276560	3	13.093	1	20	123	142	UGAACUGGGUUUGUUGGCUG	CAGGCAACAAACCAAGUUUA	Cleavage	homologue to UniRef100_A7QW74 Cluster: Chromosome chr3 scaffold_199, whole genome shotgun sequence; n=1; Vitis vinifera|Rep: Chromosome chr3 scaffold_199, whole genome shotgun sequence - Vitis vinifera (Grape), partial (23%)	-	-	-
