# Supplementary material for: Genome-Wide Analysis of Small RNA and Novel MicroRNA Discovery during Fiber and Seed Initial Development in Gossypium hirsutum. L
Source: PLoS One. 2013 Jul 29;8(7):e69743. doi: 10.1371/journal.pone.0069743 (PMC3726788; doi:10.1371/journal.pone.0069743)
Supplement: Table S4 — Targets of novel miRNAs identified in the present report. (XLS) [file pone.0069743.s009.xls]

## Sheet: Sheet1
Table S4. Targets of novel miRNAs identified in the present report
miRNA ID	Target Acc.	Expectation	UPE	miRNA start	miRNA end	Target start	Target end	miRNA aligned fragment	Target aligned fragment	Inhibition	Target Description	Blastx	hits	e-value
miR7234	CO089423	3	17.043	1	20	187	206	UUGGACAGAGUAAUCACGGU	AUCGUGAUUAUACUGUCUAG	Translation	weakly similar to UniRef100_Q0DWM1 Cluster: Os02g0807100 protein; n=1; Oryza sativa Japonica Group|Rep: Os02g0807100 protein - Oryza sativa subsp. japonica (Rice), partial (15%)	starch synthase v precursor	16	4.05119e-23
miR7234	DR460716	3	16.032	1	21	157	176	UUGGACAGAGUAAUCACGGUC	GACUG-GAUUACUCUGUUCAA	Cleavage	UniRef100_A3DNJ0 Cluster: NMD protein affecting ribosome stability and mRNA decay-like protein; n=1; Staphylothermus, partial (2%)	retrotransposon unclassified	20	9.9858e-09
miR7235	CO496401	1.5	14.103	1	21	506	526	UUUUGGAAGAAUUUCAGCUGG	CUAGUUGAAAUUCUUCCAAGA	Cleavage	similar to UniRef100_A7NYB2 Cluster: Chromosome chr6 scaffold_3, whole genome shotgun sequence; n=1; Vitis vinifera|Rep: Chromosome chr6 scaffold_3, whole genome shotgun sequence - Vitis vinifera (Grape), partial (30%)	pentatricopeptide repeat-containing protein chloroplastic-like	18	3.92627e-79
miR7235	DR452885	1.5	12.317	1	21	224	244	UUUUGGAAGAAUUUCAGCUGG	CCAGCUGAAAUUCUGCCAAAA	Cleavage	similar to UniRef100_A0JPS9 Cluster: At1g80460; n=1; Arabidopsis thaliana|Rep: At1g80460 - Arabidopsis thaliana (Mouse-ear cress), partial (38%)	glycerol kinase	20	4.48156e-100
miR7235	DR453847	2.5	14.079	1	21	84	104	UUUUGGAAGAAUUUCAGCUGG	CUAGCUGAAAUUCAUCUAAGA	Cleavage	similar to UniRef100_A7Q1S3 Cluster: Chromosome chr7 scaffold_44, whole genome shotgun sequence; n=1; Vitis vinifera|Rep: Chromosome chr7 scaffold_44, whole genome shotgun sequence - Vitis vinifera (Grape), partial (17%)	u-box domain-containing protein 3	20	2.72236e-59
miR7235	DW505711	3	14.225	1	21	81	101	UUUUGGAAGAAUUUCAGCUGG	CCAGAUGAAAUACUUCCAAAU	Translation	homologue to UniRef100_Q3L0R1 Cluster: Ethylene-responsive element binding protein ERF2; n=1; Gossypium hirsutum|Rep: Ethylene-responsive element binding protein ERF2 - Gossypium hirsutum (Upland cotton) (Gossypium mexicanum), partial (20%)	ap2 erf domain-containing transcription factor	20	4.10471e-42
miR7235	ES804990	3	13.149	1	21	660	680	UUUUGGAAGAAUUUCAGCUGG	CCAGAUGAAAUACUUCCAAAU	Translation	homologue to UniRef100_Q672K6 Cluster: Ethylene response factor 1; n=1; Gossypium barbadense|Rep: Ethylene response factor 1 - Gossypium barbadense (Sea-island cotton) (Egyptian cotton), partial (84%)	ethylene responsive element binding protein	20	2.76338e-128
miR7235	ES807252	3	12.865	1	21	661	681	UUUUGGAAGAAUUUCAGCUGG	CCAGAUGAAAUACUUCCAAAU	Translation	homologue to UniRef100_Q3L0R1 Cluster: Ethylene-responsive element binding protein ERF2; n=1; Gossypium hirsutum|Rep: Ethylene-responsive element binding protein ERF2 - Gossypium hirsutum (Upland cotton) (Gossypium mexicanum), partial (69%)	ethylene responsive element binding protein	20	5.26561e-163
miR7235	ES809854	3	12.963	1	21	676	696	UUUUGGAAGAAUUUCAGCUGG	CCAGAUGAAAUACUUCCAAAU	Translation	homologue to UniRef100_Q672K6 Cluster: Ethylene response factor 1; n=1; Gossypium barbadense|Rep: Ethylene response factor 1 - Gossypium barbadense (Sea-island cotton) (Egyptian cotton), partial (86%)	ethylene responsive element binding protein	20	1.55021e-164
miR7235	ES816664	3	12.819	1	21	439	459	UUUUGGAAGAAUUUCAGCUGG	CCAGAUGAAAUACUUCCAAAU	Translation	homologue to UniRef100_Q3L0R1 Cluster: Ethylene-responsive element binding protein ERF2; n=1; Gossypium hirsutum|Rep: Ethylene-responsive element binding protein ERF2 - Gossypium hirsutum (Upland cotton) (Gossypium mexicanum), partial (50%)	ap2 domain class transcription factor	20	2.02567e-104
miR7235	ES848780	2.5	17.257	1	21	94	114	UUUUGGAAGAAUUUCAGCUGG	UCUGUUGGAGUUCUUCCAAAA	Cleavage	similar to UniRef100_A7PLP9 Cluster: Chromosome chr7 scaffold_20, whole genome shotgun sequence; n=1; Vitis vinifera|Rep: Chromosome chr7 scaffold_20, whole genome shotgun sequence - Vitis vinifera (Grape), partial (48%)	glucan endo- -beta-glucosidase	20	6.77808e-100
miR7235	EV482893	3	13.36	1	21	476	496	UUUUGGAAGAAUUUCAGCUGG	CCAGAUGAAAUACUUCCAAAU	Translation	homologue to UniRef100_Q3L0R1 Cluster: Ethylene-responsive element binding protein ERF2; n=1; Gossypium hirsutum|Rep: Ethylene-responsive element binding protein ERF2 - Gossypium hirsutum (Upland cotton) (Gossypium mexicanum), partial (53%)	ethylene responsive element binding protein	20	1.58398e-124
miR7235	EV492788	1.5	12.317	1	21	158	178	UUUUGGAAGAAUUUCAGCUGG	CCAGCUGAAAUUCUGCCAAAA	Cleavage	similar to UniRef100_A0JPS9 Cluster: At1g80460; n=1; Arabidopsis thaliana|Rep: At1g80460 - Arabidopsis thaliana (Mouse-ear cress), partial (38%)	glycerol kinase	20	2.43185e-96
miR7235	EX167279	3	15.277	1	21	551	571	UUUUGGAAGAAUUUCAGCUGG	CCAGAUGAAAUACUUCCAAAU	Translation	homologue to UniRef100_Q3L0R1 Cluster: Ethylene-responsive element binding protein ERF2; n=1; Gossypium hirsutum|Rep: Ethylene-responsive element binding protein ERF2 - Gossypium hirsutum (Upland cotton) (Gossypium mexicanum), partial (58%)	ap2 erf domain-containing transcription factor	20	5.15759e-93
miR7235	TC229745	3	12.865	1	21	1162	1182	UUUUGGAAGAAUUUCAGCUGG	CCAGAUGAAAUACUUCCAAAU	Translation	homologue to UniRef100_Q3L0R1 Cluster: Ethylene-responsive element binding protein ERF2; n=1; Gossypium hirsutum|Rep: Ethylene-responsive element binding protein ERF2 - Gossypium hirsutum (Upland cotton) (Gossypium mexicanum), complete	ap2 erf domain-containing transcription factor	20	0
miR7235	TC231431	3	18.168	1	20	1069	1088	UUUUGGAAGAAUUUCAGCUG	CAGCUGAGAUUCUUUCUAAG	Cleavage	similar to UniRef100_Q9SEU4 Cluster: Serine/arginine-rich protein; n=1; Arabidopsis thaliana|Rep: Serine/arginine-rich protein - Arabidopsis thaliana (Mouse-ear cress), partial (61%)	serine arginine rich splicing	20	9.1944e-55
miR7235	TC237063	2.5	18.086	1	21	1165	1185	UUUUGGAAGAAUUUCAGCUGG	CCCCCUGAAAUUUUUCCAAAA	Cleavage	homologue to UniRef100_Q84NG3 Cluster: Flavonoid 3',5'-hydroxylase; n=1; Gossypium hirsutum|Rep: Flavonoid 3',5'-hydroxylase - Gossypium hirsutum (Upland cotton) (Gossypium mexicanum), partial (65%)	flavonoid 3 -hydroxylase	20	0
miR7235	TC238934	3	12.865	1	21	661	681	UUUUGGAAGAAUUUCAGCUGG	CCAGAUGAAAUACUUCCAAAU	Translation	homologue to UniRef100_Q3L0R1 Cluster: Ethylene-responsive element binding protein ERF2; n=1; Gossypium hirsutum|Rep: Ethylene-responsive element binding protein ERF2 - Gossypium hirsutum (Upland cotton) (Gossypium mexicanum), partial (69%)	ethylene responsive element binding protein	20	7.30572e-163
miR7235	TC243719	2.5	16.712	1	21	678	698	UUUUGGAAGAAUUUCAGCUGG	CCUGUUGGAGUUCUUCCAAAA	Cleavage	similar to UniRef100_A7PLP9 Cluster: Chromosome chr7 scaffold_20, whole genome shotgun sequence; n=1; Vitis vinifera|Rep: Chromosome chr7 scaffold_20, whole genome shotgun sequence - Vitis vinifera (Grape), partial (36%)	glucan endo- -beta-glucosidase	20	3.26346e-104
miR7235	TC253411	1.5	13.491	1	21	306	326	UUUUGGAAGAAUUUCAGCUGG	CCAGCUGAAAUUCUGCCAAAA	Cleavage	similar to UniRef100_A0JPS9 Cluster: At1g80460; n=1; Arabidopsis thaliana|Rep: At1g80460 - Arabidopsis thaliana (Mouse-ear cress), partial (72%)	glycerol kinase	20	0
miR7235	TC256279	2.5	14.842	1	20	44	63	UUUUGGAAGAAUUUCAGCUG	GGGCUGCAAUUCUUCCAAAA	Cleavage	similar to UniRef100_Q9SGW5 Cluster: F1N19.7; n=1; Arabidopsis thaliana|Rep: F1N19.7 - Arabidopsis thaliana (Mouse-ear cress), partial (7%)	peptide transporter protein	18	2.99547e-47
miR7235	TC258596	3	13.452	1	21	1206	1226	UUUUGGAAGAAUUUCAGCUGG	CCACCUGAAAUUUUUUUAGAA	Cleavage	similar to UniRef100_Q8VYH1 Cluster: AT5g65000/MXK3_23; n=2; Arabidopsis thaliana|Rep: AT5g65000/MXK3_23 - Arabidopsis thaliana (Mouse-ear cress), partial (95%)	nucleotide-sugar transporter family protein	20	1.43881e-178
miR7235	TC263261	3	12.865	1	21	940	960	UUUUGGAAGAAUUUCAGCUGG	CCAGAUGAAAUACUUCCAAAU	Translation	homologue to UniRef100_Q672K6 Cluster: Ethylene response factor 1; n=1; Gossypium barbadense|Rep: Ethylene response factor 1 - Gossypium barbadense (Sea-island cotton) (Egyptian cotton), complete	ethylene responsive element binding protein	20	0
miR7235	TC264035	2.5	17.257	1	21	477	497	UUUUGGAAGAAUUUCAGCUGG	UCUGUUGGAGUUCUUCCAAAA	Cleavage	similar to UniRef100_A7PLP9 Cluster: Chromosome chr7 scaffold_20, whole genome shotgun sequence; n=1; Vitis vinifera|Rep: Chromosome chr7 scaffold_20, whole genome shotgun sequence - Vitis vinifera (Grape), partial (50%)	glucan endo- -beta-glucosidase	20	1.39906e-136
miR7235	TC264615	2.5	18.117	1	21	970	990	UUUUGGAAGAAUUUCAGCUGG	CCAGCUGGAACUAUUCCAAAA	Translation	similar to UniRef100_Q7X9F3 Cluster: Boron transporter; n=1; Oryza sativa Japonica Group|Rep: Boron transporter - Oryza sativa subsp. japonica (Rice), partial (41%)	boron transporter	20	9.1827e-131
miR7235	TC271171	3	13.149	1	21	505	525	UUUUGGAAGAAUUUCAGCUGG	CCAGAUGAAAUACUUCCAAAU	Translation	homologue to UniRef100_Q672K6 Cluster: Ethylene response factor 1; n=1; Gossypium barbadense|Rep: Ethylene response factor 1 - Gossypium barbadense (Sea-island cotton) (Egyptian cotton), partial (65%)	ethylene responsive element binding protein	20	1.03557e-130
miR7236	AI727415	3	18.441	1	21	157	177	ACAGCUUUAGAAAUCAUCCCU	AGGGAUGGUCUCUGAAGCUGA	Cleavage	weakly similar to UniRef100_A7Q622 Cluster: Chromosome chr14 scaffold_54, whole genome shotgun sequence; n=1; Vitis vinifera|Rep: Chromosome chr14 scaffold_54, whole genome shotgun sequence - Vitis vinifera (Grape), partial (15%)	pentatricopeptide repeat-containing protein mitochondrial-like	20	4.00627e-59
miR7236	CO077591	2.5	12.661	1	20	575	594	ACAGCUUUAGAAAUCAUCCC	GGGAUGAUUAUUAAGGUUGU	Translation	weakly similar to UniRef100_Q6R077 Cluster: MYB transcription factor; n=1; Arabidopsis thaliana|Rep: MYB transcription factor - Arabidopsis thaliana (Mouse-ear cress), partial (17%)	-	-	-
miR7236	DT527363	3	17.055	1	20	71	90	ACAGCUUUAGAAAUCAUCCC	GGGAUGAUGUCUUGGGCUGU	Cleavage	UniRef100_Q2QCX7 Cluster: Sterol delta-7 reductase DWF5; n=1; Gossypium hirsutum|Rep: Sterol delta-7 reductase DWF5 - Gossypium hirsutum (Upland cotton) (Gossypium mexicanum), partial (20%)	7-dehydrocholesterol reductase	20	7.11836e-27
miR7236	ES801805	3	14.033	1	20	676	695	ACAGCUUUAGAAAUCAUCCC	AGGAGUAUUUCUAAAGCUGU	Cleavage	weakly similar to UniRef100_A7Q622 Cluster: Chromosome chr14 scaffold_54, whole genome shotgun sequence; n=1; Vitis vinifera|Rep: Chromosome chr14 scaffold_54, whole genome shotgun sequence - Vitis vinifera (Grape), partial (10%)	pentatricopeptide repeat-containing protein	20	1.96836e-53
miR7236	ES809349	2	17.742	1	21	959	979	ACAGCUUUAGAAAUCAUCCCU	AAGAAUGAUUUCUAAAGCUGU	Cleavage	weakly similar to UniRef100_A7PJG0 Cluster: Chromosome chr12 scaffold_18, whole genome shotgun sequence; n=1; Vitis vinifera|Rep: Chromosome chr12 scaffold_18, whole genome shotgun sequence - Vitis vinifera (Grape), partial (18%)	protein	20	1.02696e-63
miR7236	GR708796	2.5	16.383	1	21	373	393	ACAGCUUUAGAAAUCAUCCCU	AUGGAUGGUUUCUAAAGCUGA	Cleavage	weakly similar to UniRef100_A7QQ24 Cluster: Chromosome chr2 scaffold_140, whole genome shotgun sequence; n=1; Vitis vinifera|Rep: Chromosome chr2 scaffold_140, whole genome shotgun sequence - Vitis vinifera (Grape), partial (16%)	pentatricopeptide repeat-containing protein	20	1.44713e-55
miR7236	TC259860	3	16.455	1	20	558	577	ACAGCUUUAGAAAUCAUCCC	AGGAGUAUUUCUAAAGCUGU	Cleavage	weakly similar to UniRef100_Q1SMZ4 Cluster: Tetratricopeptide-like helical; n=1; Medicago truncatula|Rep: Tetratricopeptide-like helical - Medicago truncatula (Barrel medic), partial (15%)	pentatricopeptide repeat-containing protein	20	3.25276e-48
miR7236	TC262358	3	19.638	1	21	67	87	ACAGCUUUAGAAAUCAUCCCU	AGGAACUAUUUCUAAAGCUGU	Cleavage	weakly similar to UniRef100_A7QVP2 Cluster: Chromosome chr14 scaffold_190, whole genome shotgun sequence; n=1; Vitis vinifera|Rep: Chromosome chr14 scaffold_190, whole genome shotgun sequence - Vitis vinifera (Grape), partial (23%)	pentatricopeptide repeat-containing protein mitochondrial-like	20	3.75935e-99
miR7236	TC266681	3	21.141	1	21	98	118	ACAGCUUUAGAAAUCAUCCCU	AGGGAUGGUCUCUGAAGCUGA	Cleavage	weakly similar to UniRef100_A7Q622 Cluster: Chromosome chr14 scaffold_54, whole genome shotgun sequence; n=1; Vitis vinifera|Rep: Chromosome chr14 scaffold_54, whole genome shotgun sequence - Vitis vinifera (Grape), partial (24%)	pentatricopeptide repeat-containing protein mitochondrial-like	20	2.34372e-103
miR7236	TC269108	2.5	15.215	1	21	1103	1123	ACAGCUUUAGAAAUCAUCCCU	AGGGAUGAUCUCUGAAGCUGA	Cleavage	weakly similar to UniRef100_A7QQ24 Cluster: Chromosome chr2 scaffold_140, whole genome shotgun sequence; n=1; Vitis vinifera|Rep: Chromosome chr2 scaffold_140, whole genome shotgun sequence - Vitis vinifera (Grape), partial (26%)	-	-	-
miR7237	CO491311	3	17.332	1	21	471	491	UUACUUUAGAUGUCUCCUUCA	UGAAGGGGACAUCUGGAGGAA	Cleavage	similar to UniRef100_A7NW87 Cluster: Chromosome chr5 scaffold_2, whole genome shotgun sequence; n=1; Vitis vinifera|Rep: Chromosome chr5 scaffold_2, whole genome shotgun sequence - Vitis vinifera (Grape), partial (9%)	probable serine threonine-protein kinase at1g54610-like	8	5.86834e-10
miR7237	ES816423	1.5	23.254	1	21	123	143	UUACUUUAGAUGUCUCCUUCA	UGAGGGAAACAUCUAAAGUAA	Cleavage		-	-	-
miR7237	ES817139	2.5	16.832	1	20	205	224	UUACUUUAGAUGUCUCCUUC	GAAGGAGACGACUGAAGUAG	Translation	similar to UniRef100_A7PVX9 Cluster: Chromosome chr8 scaffold_34, whole genome shotgun sequence; n=1; Vitis vinifera|Rep: Chromosome chr8 scaffold_34, whole genome shotgun sequence - Vitis vinifera (Grape), partial (16%)	at3g58030-like partial	19	1.18378e-10
miR7237	TC233919	3	21.03	1	20	1116	1135	UUACUUUAGAUGUCUCCUUC	GAAGGGGACAUUUAAGUUAA	Cleavage	similar to UniRef100_Q94CL1 Cluster: RING finger-like protein; n=1; Arabidopsis thaliana|Rep: RING finger-like protein - Arabidopsis thaliana (Mouse-ear cress), partial (54%)	zinc finger family protein	20	1.37216e-77
miR7237	TC245220	3	10.419	1	20	947	966	UUACUUUAGAUGUCUCCUUC	GAAGGGGAAAUUUGAGGUAA	Cleavage	homologue to UniRef100_A7PAT0 Cluster: Chromosome chr14 scaffold_9, whole genome shotgun sequence; n=1; Vitis vinifera|Rep: Chromosome chr14 scaffold_9, whole genome shotgun sequence - Vitis vinifera (Grape), partial (41%)	plastidic glucose transporter 4	20	2.02493e-105
miR7237	TC246961	3	10.594	1	20	964	983	UUACUUUAGAUGUCUCCUUC	UAGGGUGAUAUCUAAAGUAA	Cleavage	similar to UniRef100_A7NSY0 Cluster: Chromosome chr18 scaffold_1, whole genome shotgun sequence; n=1; Vitis vinifera|Rep: Chromosome chr18 scaffold_1, whole genome shotgun sequence - Vitis vinifera (Grape), partial (18%)	filament-like plant protein 4	20	7.41783e-70
miR7237	TC267154	1.5	22.32	1	20	244	263	UUACUUUAGAUGUCUCCUUC	GACGGAGACAUCUAAAGUAG	Cleavage	similar to UniRef100_Q0CRQ1 Cluster: Predicted protein; n=1; Aspergillus terreus NIH2624|Rep: Predicted protein - Aspergillus terreus (strain NIH 2624), partial (5%)	-	-	-
miR7237	TC271035	3	13.069	1	21	30	50	UUACUUUAGAUGUCUCCUUCA	UGAAGGAGACAUGAAGAGUGA	Translation	similar to UniRef100_Q65YR5 Cluster: UDP-glucose:anthocyanin 3'-O-glucosyltransferase; n=1; Gentiana scabra var. buergeri|Rep: UDP-glucose:anthocyanin 3'-O-glucosyltransferase - Gentiana scabra var. buergeri, partial (7%)	-	-	-
miR7238	AW726020	3	21.937	1	21	497	517	UCCAUAUUUCACUAUCUCUUA	UAAGAGAGAGUGAACUGUGGA	Cleavage	similar to UniRef100_A7NNZ2 Cluster: Roadblock/LC7 family protein; n=1; Roseiflexus castenholzii DSM 13941|Rep: Roadblock/LC7 family protein - Roseiflexus castenholzii DSM 13941, partial (15%)	-	-	-
miR7238	AW730793	2	7.485	1	20	235	254	UCCAUAUUUCACUAUCUCUU	GAGAGAUAGUGAAAUAAGGA	Cleavage		-	-	-
miR7238	BQ404136	3	15.295	1	20	181	200	UCCAUAUUUCACUAUCUCUU	AAGAGAUAGUAAAGUUUGGA	Translation	weakly similar to UniRef100_A7Q3N1 Cluster: Chromosome chr13 scaffold_48, whole genome shotgun sequence; n=1; Vitis vinifera|Rep: Chromosome chr13 scaffold_48, whole genome shotgun sequence - Vitis vinifera (Grape), partial (34%)	probable methyltransferase pmt23-like	20	2.19271e-103
miR7238	CB350517	3	13.731	1	20	207	226	UCCAUAUUUCACUAUCUCUU	CAAAUAUAGUGAAAUAUGGA	Cleavage		-	-	-
miR7238	DW506343	2.5	16.408	1	20	495	514	UCCAUAUUUCACUAUCUCUU	CAGAGAUAGUGAAGUGUGGG	Cleavage	similar to UniRef100_A7PGW0 Cluster: Chromosome chr17 scaffold_16, whole genome shotgun sequence; n=1; Vitis vinifera|Rep: Chromosome chr17 scaffold_16, whole genome shotgun sequence - Vitis vinifera (Grape), partial (37%)	protein	20	1.22092e-25
miR7238	ES817152	3	20.17	1	21	363	382	UCCAUAUUUCACUAUCUCUUA	UAAGAG-UAGUGAAAUAUGGC	Cleavage	similar to UniRef100_A7PKA8 Cluster: Chromosome chr15 scaffold_19, whole genome shotgun sequence; n=1; Vitis vinifera|Rep: Chromosome chr15 scaffold_19, whole genome shotgun sequence - Vitis vinifera (Grape), partial (22%)	gram domain-containing protein 1a-like	20	4.64421e-53
miR7238	ES822160	2.5	12.731	1	20	26	45	UCCAUAUUUCACUAUCUCUU	AAUAGAUAGUAAAGUAUGGA	Translation	similar to UniRef100_Q940S0 Cluster: T5E21.14/T5E21.14; n=2; Arabidopsis thaliana|Rep: T5E21.14/T5E21.14 - Arabidopsis thaliana (Mouse-ear cress), partial (27%)	endomembrane protein 70	20	7.17884e-88
miR7238	ES829540	2	15.259	1	20	891	910	UCCAUAUUUCACUAUCUCUU	AAAAGAAAGUGAAAUAUGGA	Cleavage	homologue to UniRef100_A7Q4V5 Cluster: Chromosome chr10 scaffold_50, whole genome shotgun sequence; n=1; Vitis vinifera|Rep: Chromosome chr10 scaffold_50, whole genome shotgun sequence - Vitis vinifera (Grape), partial (34%)	probable wrky transcription factor 14-like	20	1.4223e-116
miR7238	FL576639	2.5	16.89	1	21	426	446	UCCAUAUUUCACUAUCUCUUA	UAAGAGAUAGUGAAAUAUGAU	Cleavage	similar to UniRef100_Q2HRZ3 Cluster: FAR1; Polynucleotidyl transferase Ribonuclease H fold; n=1; Medicago truncatula|Rep: FAR1;, partial (1%)	-	-	-
miR7238	TC231920	2.5	20.725	1	21	540	560	UCCAUAUUUCACUAUCUCUUA	UGAGAGAUAGUGAGCUAUGGA	Cleavage	weakly similar to UniRef100_A7PWE7 Cluster: Chromosome chr8 scaffold_34, whole genome shotgun sequence; n=1; Vitis vinifera|Rep: Chromosome chr8 scaffold_34, whole genome shotgun sequence - Vitis vinifera (Grape), partial (18%)	disease resistance protein rga3-like	20	4.47743e-63
miR7238	TC240518	3	15.295	1	20	526	545	UCCAUAUUUCACUAUCUCUU	AAGAGAUAGUAAAGUUUGGA	Translation	similar to UniRef100_A7Q3N1 Cluster: Chromosome chr13 scaffold_48, whole genome shotgun sequence; n=1; Vitis vinifera|Rep: Chromosome chr13 scaffold_48, whole genome shotgun sequence - Vitis vinifera (Grape), partial (41%)	probable methyltransferase pmt23-like	20	1.20595e-147
miR7238	TC265422	3	18.256	1	20	421	440	UCCAUAUUUCACUAUCUCUU	AAAAGAUGGUGAAAAAUGGA	Cleavage	similar to UniRef100_A7P4T4 Cluster: Chromosome chr4 scaffold_6, whole genome shotgun sequence; n=1; Vitis vinifera|Rep: Chromosome chr4 scaffold_6, whole genome shotgun sequence - Vitis vinifera (Grape), partial (47%)	cytokinin dehydrogenase 7	20	1.03597e-126
miR7238	TC279443	2.5	15.646	1	20	1066	1085	UCCAUAUUUCACUAUCUCUU	GAUAGAUAGUUAAAUAUGGA	Translation	similar to UniRef100_A7P3K0 Cluster: Chromosome chr1 scaffold_5, whole genome shotgun sequence; n=1; Vitis vinifera|Rep: Chromosome chr1 scaffold_5, whole genome shotgun sequence - Vitis vinifera (Grape), partial (85%)	protein	20	3.31156e-73
miR7239	AJ513737	3	13.575	1	21	58	78	UGAAUAUUGUUAAAGUAGAAA	UUUUUUUUUUAAUAAUAUUUA	Cleavage	similar to UniRef100_Q05FG2 Cluster: Diaminopimelate epimerase; n=1; Candidatus Carsonella ruddii PV|Rep: Diaminopimelate epimerase - Carsonella ruddii (strain PV), partial (10%)	-	-	-
miR7239	BF273920	2.5	18.161	1	21	620	640	UGAAUAUUGUUAAAGUAGAAA	UUUUUAUUUUAAUAAUAUUCU	Cleavage	homologue to UniRef100_A5BH65 Cluster: 40S ribosomal protein S24; n=1; Vitis vinifera|Rep: 40S ribosomal protein S24 - Vitis vinifera (Grape), partial (96%)	40s ribosomal protein	20	4.59588e-84
miR7239	CO103926	3	22.972	1	21	432	452	UGAAUAUUGUUAAAGUAGAAA	UUUCUUUUUCAGCAAUAUUCA	Cleavage	weakly similar to UniRef100_O81643 Cluster: Villin-1; n=2; Arabidopsis thaliana|Rep: Villin-1 - Arabidopsis thaliana (Mouse-ear cress), partial (14%)	villin 1-	20	1.24482e-57
miR7239	CO124328	2.5	17.713	1	21	575	595	UGAAUAUUGUUAAAGUAGAAA	UUUCUGCAUUAACAAUAUUUG	Cleavage	similar to UniRef100_A7NUJ3 Cluster: Chromosome chr18 scaffold_1, whole genome shotgun sequence; n=1; Vitis vinifera|Rep: Chromosome chr18 scaffold_1, whole genome shotgun sequence - Vitis vinifera (Grape), partial (26%)	protein	20	4.68457e-68
miR7239	TC242067	3	13.861	1	21	268	288	UGAAUAUUGUUAAAGUAGAAA	UUUUUACUUUCACUAUAUUUA	Translation	similar to UniRef100_Q5XK98 Cluster: LOC494864 protein; n=1; Xenopus laevis|Rep: LOC494864 protein - Xenopus laevis (African clawed frog), partial (5%)	-	-	-
miR7239	TC243419	2	8.624	1	21	7	27	UGAAUAUUGUUAAAGUAGAAA	UUUUUAUUUGAACAAUAUUCA	Cleavage	homologue to UniRef100_A3CPK7 Cluster: UPF0298 protein SSA_1730; n=1; Streptococcus sanguinis SK36|Rep: UPF0298 protein SSA_1730 - Streptococcus sanguinis (strain SK36), partial (13%)	-	-	-
miR7239	TC247274	2.5	8.816	1	20	1072	1091	UGAAUAUUGUUAAAGUAGAA	UUUUAUAUUAAUAAUAUUCA	Cleavage	similar to UniRef100_A3FMG9 Cluster: Ethylene responsive element binding protein 1; n=2; Gossypium|Rep: Ethylene responsive element binding protein 1 - Gossypium barbadense (Sea-island cotton) (Egyptian cotton), partial (91%)	ap2 erf domain-containing transcription factor	20	8.36867e-112
miR7239	TC250565	3	5.97	1	21	4	24	UGAAUAUUGUUAAAGUAGAAA	UUUCUAUUUUGUUAAUAUUUA	Translation	weakly similar to UniRef100_Q9M621 Cluster: ReMembR-H2 protein JR702; n=1; Arabidopsis thaliana|Rep: ReMembR-H2 protein JR702 - Arabidopsis thaliana (Mouse-ear cress), partial (26%)	receptor homology-transmembrane-ring h2 domain protein 1	20	1.51246e-107
miR7239	TC258069	2	11.759	1	21	965	985	UGAAUAUUGUUAAAGUAGAAA	UUUUUACUUUAAAAAUAUUUA	Translation		-	-	-
miR7239	TC259260	2.5	8.458	1	21	62	82	UGAAUAUUGUUAAAGUAGAAA	UUUUUACCUUAAGAAUAUUCA	Translation	similar to UniRef100_A7PDC5 Cluster: Chromosome chr17 scaffold_12, whole genome shotgun sequence; n=1; Vitis vinifera|Rep: Chromosome chr17 scaffold_12, whole genome shotgun sequence - Vitis vinifera (Grape), partial (5%)	protein	20	2.22278e-22
miR7239	TC270475	3	6.498	1	20	392	411	UGAAUAUUGUUAAAGUAGAA	UUUUACUUUAACAGUUUUUA	Cleavage	similar to UniRef100_A9SD69 Cluster: Predicted protein; n=1; Physcomitrella patens subsp. patens|Rep: Predicted protein - Physcomitrella patens subsp. patens, partial (6%)	-	-	-
miR7239	TC274727	3	8.016	1	20	198	217	UGAAUAUUGUUAAAGUAGAA	UUUUGUUUUGGCAAUAUUCG	Cleavage	weakly similar to UniRef100_A7PEK5 Cluster: Chromosome chr11 scaffold_13, whole genome shotgun sequence; n=1; Vitis vinifera|Rep: Chromosome chr11 scaffold_13, whole genome shotgun sequence - Vitis vinifera (Grape), partial (80%)	pinus taeda anonymous locus 0_7153_01 genomic sequence	20	2.95372e-39
miR7239	TC277927	3	17.795	1	21	1101	1121	UGAAUAUUGUUAAAGUAGAAA	UUUCUAUUUUGUUAAUGUUCA	Translation	similar to UniRef100_A7Q3X3 Cluster: Chromosome chr13 scaffold_48, whole genome shotgun sequence; n=1; Vitis vinifera|Rep: Chromosome chr13 scaffold_48, whole genome shotgun sequence - Vitis vinifera (Grape), partial (36%)	u-box domain-containing protein 63	20	2.01654e-27
miR7240	CO070751	2.5	21.694	1	20	429	448	AAUAAGGGGCUUAGAAAGAU	GUCUUUCUGGGCCCCUUAUC	Cleavage	weakly similar to UniRef100_A7PMM0 Cluster: Chromosome chr14 scaffold_21, whole genome shotgun sequence; n=1; Vitis vinifera|Rep: Chromosome chr14 scaffold_21, whole genome shotgun sequence - Vitis vinifera (Grape), partial (15%)	phosphoglycerate mutase-like protein	20	2.06778e-17
miR7240	CO097098	2.5	5.22	1	21	537	557	AAUAAGGGGCUUAGAAAGAUG	CAUCGUUCUCAGUCCCUUAUU	Cleavage	similar to UniRef100_A3PP90 Cluster: TRAP-T family transporter, small (4 TMs) inner membrane subunit; n=1; Rhodobacter sphaeroides ATCC 17029|Rep: TRAP-T family transporter, small (4 TMs) inner membrane subunit - Rhodobacter sphaeroides (strain ATCC 17029 / ATH 2.4.9), partial (11%)	-	-	-
miR7240	CO123488	3	10.017	1	20	205	224	AAUAAGGGGCUUAGAAAGAU	AUUUUUUUAUGCUUCUUAUU	Translation		-	-	-
miR7240	DW244548	3	8.769	1	20	66	85	AAUAAGGGGCUUAGAAAGAU	AUCUUUUUAAUUUCUUUAUU	Translation	weakly similar to UniRef100_P02463 Cluster: Collagen alpha-1(IV) chain precursor; n=1; Mus musculus|Rep: Collagen alpha-1(IV) chain, partial (2%)	-	-	-
miR7240	TC239057	2.5	17.552	1	20	174	193	AAUAAGGGGCUUAGAAAGAU	AUUUUGAUAAGCCCCUUAUU	Cleavage	similar to UniRef100_O81630 Cluster: F8M12.22 protein; n=1; Arabidopsis thaliana|Rep: F8M12.22 protein - Arabidopsis thaliana (Mouse-ear cress), partial (3%)	retrotransposon unclassified	20	1.30014e-35
miR7240	TC247722	2.5	12.118	1	20	429	448	AAUAAGGGGCUUAGAAAGAU	AUCUUUCUCAGCUUUUUAUU	Cleavage	similar to UniRef100_A7P4R4 Cluster: Chromosome chr4 scaffold_6, whole genome shotgun sequence; n=1; Vitis vinifera|Rep: Chromosome chr4 scaffold_6, whole genome shotgun sequence - Vitis vinifera (Grape), partial (40%)	dna binding	20	6.57678e-30
miR7240	TC249059	2.5	10.381	1	21	865	885	AAUAAGGGGCUUAGAAAGAUG	CUUCUUUCUAAACCCCUUGUU	Translation	homologue to UniRef100_Q40193 Cluster: Ras-related protein Rab11C; n=1; Lotus japonicus|Rep: Ras-related protein Rab11C - Lotus japonicus, complete	protein	20	7.95008e-137
miR7240	TC249376	3	21.372	1	20	1087	1106	AAUAAGGGGCUUAGAAAGAU	CUUUUUCUAAGCCCCUUUUU	Cleavage	homologue to UniRef100_A7P8D7 Cluster: Chromosome chr3 scaffold_8, whole genome shotgun sequence; n=1; Vitis vinifera|Rep: Chromosome chr3 scaffold_8, whole genome shotgun sequence - Vitis vinifera (Grape), partial (66%)	26s proteasome non-atpase regulatory subunit	20	0
miR7240	TC249824	3	16.229	1	21	923	943	AAUAAGGGGCUUAGAAAGAUG	UAAUUUUUUGGGCCCCUUAUU	Cleavage	homologue to UniRef100_Q8W422 Cluster: 26S proteasome regulatory particle triple-A ATPase subunit2b; n=1; Oryza sativa Japonica Group|Rep: 26S proteasome regulatory particle triple-A ATPase subunit2b - Oryza sativa subsp. japonica (Rice), partial (62%)	26s proteasome regulatory subunit 4 homolog a-like	20	2.86129e-134
miR7240	TC252325	2.5	11.065	1	21	2193	2213	AAUAAGGGGCUUAGAAAGAUG	CAUCUUUUUAAACCCUUUGUU	Translation	similar to UniRef100_Q9M4U9 Cluster: L-galactono-1,4-lactone dehydrogenase; n=1; Cucumis melo|Rep: L-galactono-1,4-lactone dehydrogenase - Cucumis melo (Muskmelon), partial (81%)	l-galactono- -lactone dehydrogenase	20	0
miR7240	TC259084	3	8.135	1	20	265	284	AAUAAGGGGCUUAGAAAGAU	AUCUUUUUAAACCCCUUUUU	Translation	similar to UniRef100_A7NU00 Cluster: Chromosome chr18 scaffold_1, whole genome shotgun sequence; n=2; Vitis vinifera|Rep: Chromosome chr18 scaffold_1, whole genome shotgun sequence - Vitis vinifera (Grape), partial (82%)	wuschel-related homeobox 4	20	1.47826e-92
miR7240	TC268600	3	22.928	1	20	195	214	AAUAAGGGGCUUAGAAAGAU	GUUUUUCUAAGCCUUUUAUA	Cleavage	similar to UniRef100_A2PYH3 Cluster: Alpha chain of nascent polypeptide associated complex; n=2; Nicotiana|Rep: Alpha chain of nascent polypeptide associated complex - Nicotiana benthamiana, partial (69%)	nascent polypeptide associated complex alpha chain	20	6.36766e-78
miR7241	BG441059	3	11.204	1	21	280	300	GAUUUGGGGCAAAGACGGGAU	GUUUCGGCUUUGUCCCAAAUU	Cleavage	similar to UniRef100_P92552 Cluster: Uncharacterized mitochondrial protein AtMg01220; n=1; Arabidopsis thaliana|Rep: Uncharacterized mitochondrial protein AtMg01220 - Arabidopsis thaliana (Mouse-ear cress), partial (61%)	m1220_arath ame: full=uncharacterized mitochondrial protein g01220 ame: full=orf113	3	4.86726e-29
miR7241	BM358265	3	21.398	1	21	290	310	GAUUUGGGGCAAAGACGGGAU	AUCCCCUCCUUGUCCUAAAUC	Cleavage	similar to UniRef100_Q56FJ8 Cluster: Polyubiquitin; n=1; Lysiphlebus testaceipes|Rep: Polyubiquitin - Lysiphlebus testaceipes (Greenbugs aphid parastoid), partial (12%)	ubiquitin	20	2.67767e-11
miR7241	CO085456	2.5	11.887	1	20	433	452	GAUUUGGGGCAAAGACGGGA	UUCCUUUUUUGUCCCAAAUC	Cleavage	similar to UniRef100_A7P789 Cluster: Chromosome chr9 scaffold_7, whole genome shotgun sequence; n=1; Vitis vinifera|Rep: Chromosome chr9 scaffold_7, whole genome shotgun sequence - Vitis vinifera (Grape), partial (9%)	long-chain acyl- synthetase	20	8.533e-16
miR7241	CO113606	3	8.127	1	21	256	276	GAUUUGGGGCAAAGACGGGAU	AUCCCUUUUUUGCACCAAAUU	Cleavage	weakly similar to UniRef100_A7R1E4 Cluster: Chromosome undetermined scaffold_349, whole genome shotgun sequence; n=1; Vitis vinifera|Rep: Chromosome undetermined scaffold_349, whole genome shotgun sequence - Vitis vinifera (Grape), partial (29%)	glucan -beta-glucosidase	20	1.24145e-65
miR7241	CO498899	2	24.366	1	20	434	453	GAUUUGGGGCAAAGACGGGA	UCCCGUUUUGGCCCCAAAUU	Translation		alpha-expansin 1	20	2.3039e-10
miR7241	DT047836	3	17.706	1	21	269	289	GAUUUGGGGCAAAGACGGGAU	AUUCCUUCUUUGUCCUGAAUC	Cleavage	homologue to UniRef100_A6XIA1 Cluster: Ubiquitin; n=11; Spermatophyta|Rep: Ubiquitin - Arabidopsis thaliana (Mouse-ear cress), partial (53%)	polyubiquitin	20	3.6076e-27
miR7241	DT465165	2.5	17.751	1	21	315	335	GAUUUGGGGCAAAGACGGGAU	GUCUCUUCUUUGCACCAAAUC	Cleavage		-	-	-
miR7241	ES797471	2.5	21.865	1	21	329	349	GAUUUGGGGCAAAGACGGGAU	AUCCUGGCUUUGCCCCAAAUG	Cleavage	weakly similar to UniRef100_A7QB84 Cluster: Chromosome chr4 scaffold_73, whole genome shotgun sequence; n=1; Vitis vinifera|Rep: Chromosome chr4 scaffold_73, whole genome shotgun sequence - Vitis vinifera (Grape), partial (64%)	histone-lysine n-methyltransferase atxr5	20	9.60322e-86
miR7241	ES833493	3	17.25	1	21	277	297	GAUUUGGGGCAAAGACGGGAU	AUUCCUUCUUUGUCCUGAAUC	Cleavage	homologue to UniRef100_Q39926 Cluster: Polyubiquitin; n=1; Gracilaria gracilis|Rep: Polyubiquitin - Gracilaria verrucosa (Red alga), partial (38%)	polyubiquitin	20	4.42974e-95
miR7241	EV482634	3	17.284	1	21	272	292	GAUUUGGGGCAAAGACGGGAU	AUUCCUUCUUUGUCCUGAAUC	Cleavage	homologue to UniRef100_A6XIA1 Cluster: Ubiquitin; n=11; Spermatophyta|Rep: Ubiquitin - Arabidopsis thaliana (Mouse-ear cress), partial (60%)	polyubiquitin 2	20	1.21947e-63
miR7241	EV488385	2.5	17.41	1	21	277	297	GAUUUGGGGCAAAGACGGGAU	AUCCCUUCUUUGUCCUGAAUC	Cleavage	homologue to UniRef100_A6XIA1 Cluster: Ubiquitin; n=11; Spermatophyta|Rep: Ubiquitin - Arabidopsis thaliana (Mouse-ear cress), partial (71%)	ubiquitin-like protein	20	1.02923e-78
miR7241	TC244807	3	17.687	1	21	357	377	GAUUUGGGGCAAAGACGGGAU	AUCCUGUUUCUGCCUCAAAUU	Cleavage	similar to UniRef100_A7P8H9 Cluster: Chromosome chr3 scaffold_8, whole genome shotgun sequence; n=1; Vitis vinifera|Rep: Chromosome chr3 scaffold_8, whole genome shotgun sequence - Vitis vinifera (Grape), partial (73%)	protein	20	0
miR7241	TC253983	3	18.537	1	21	602	622	GAUUUGGGGCAAAGACGGGAU	AUCUCGGUUUUGUCCCGAAUC	Cleavage	similar to UniRef100_A7QS20 Cluster: Chromosome undetermined scaffold_155, whole genome shotgun sequence; n=2; Vitis vinifera|Rep: Chromosome undetermined scaffold_155, whole genome shotgun sequence - Vitis vinifera (Grape), partial (36%)	ring finger	20	1.70271e-81
miR7241	TC261977	2.5	12.117	1	21	510	530	GAUUUGGGGCAAAGACGGGAU	AUUUUGUUUUUGCCCUAAAUC	Cleavage		-	-	-
miR7242	TC265822	3	19.449	1	22	1123	1143	AGGCUCUUUGUAGAAUCAGGAG	CUCCUGAUUUU-CAAAGAGCUU	Translation	similar to UniRef100_A7PK88 Cluster: Chromosome chr15 scaffold_19, whole genome shotgun sequence; n=1; Vitis vinifera|Rep: Chromosome chr15 scaffold_19, whole genome shotgun sequence - Vitis vinifera (Grape), partial (91%)	retinoblastoma-binding protein 5-like	20	0
miR7243	AI727415	1.5	17.556	1	21	152	172	UUCAGAAACCAUCCCUUCCUU	AAGGAAGGGAUGGUCUCUGAA	Cleavage	weakly similar to UniRef100_A7Q622 Cluster: Chromosome chr14 scaffold_54, whole genome shotgun sequence; n=1; Vitis vinifera|Rep: Chromosome chr14 scaffold_54, whole genome shotgun sequence - Vitis vinifera (Grape), partial (15%)	pentatricopeptide repeat-containing protein mitochondrial-like	20	4.00627e-59
miR7243	CO104492	3	17.857	1	21	162	182	UUCAGAAACCAUCCCUUCCUU	AGGGAAGGGAUGAAUUUUGAA	Translation	similar to UniRef100_Q9ZU96 Cluster: Ankyrin repeat-containing protein At2g01680; n=1; Arabidopsis thaliana|Rep: Ankyrin repeat-containing protein At2g01680 - Arabidopsis thaliana (Mouse-ear cress), partial (21%)	ankyrin repeat-containing protein at2g01680-like	20	4.36999e-40
miR7243	CO111817	1.5	21.279	1	21	789	809	UUCAGAAACCAUCCCUUCCUU	AAGGAAGGGAUGGUCUCUGAA	Cleavage	weakly similar to UniRef100_Q9SI82 Cluster: F23N19.4; n=1; Arabidopsis thaliana|Rep: F23N19.4 - Arabidopsis thaliana (Mouse-ear cress), partial (12%)	protein	20	6.30176e-97
miR7243	ES801805	1.5	15.687	1	21	565	585	UUCAGAAACCAUCCCUUCCUU	AAGGAGGGGAGGGUUUCUGAA	Translation	weakly similar to UniRef100_A7Q622 Cluster: Chromosome chr14 scaffold_54, whole genome shotgun sequence; n=1; Vitis vinifera|Rep: Chromosome chr14 scaffold_54, whole genome shotgun sequence - Vitis vinifera (Grape), partial (10%)	pentatricopeptide repeat-containing protein	20	1.96836e-53
miR7243	ES811669	3	20.637	1	20	823	842	UUCAGAAACCAUCCCUUCCU	UGGAAGGGGGGGUUUUUGAA	Translation	homologue to UniRef100_A7R002 Cluster: Chromosome chr7 scaffold_294, whole genome shotgun sequence; n=1; Vitis vinifera|Rep: Chromosome chr7 scaffold_294, whole genome shotgun sequence - Vitis vinifera (Grape), partial (23%)	pinus taeda anonymous locus 0_11081_01 genomic sequence	20	7.29995e-60
miR7243	ES838952	3	20.396	1	21	798	818	UUCAGAAACCAUCCCUUCCUU	AAGGGGGGAAAGGUUUCUGAA	Translation	similar to UniRef100_A7QK90 Cluster: Chromosome chr2 scaffold_112, whole genome shotgun sequence; n=1; Vitis vinifera|Rep: Chromosome chr2 scaffold_112, whole genome shotgun sequence - Vitis vinifera (Grape), partial (38%)	protein	20	2.85945e-47
miR7243	ES845683	3	18.145	1	21	594	614	UUCAGAAACCAUCCCUUCCUU	AAAGAAUGGAUGGUUUUUGAG	Cleavage	similar to UniRef100_Q16ED0 Cluster: RNA and export factor binding protein; n=1; Aedes aegypti|Rep: RNA and export factor binding protein - Aedes aegypti (Yellowfever mosquito), partial (10%)	-	-	-
miR7243	TC235469	3	10.966	1	20	2	21	UUCAGAAACCAUCCCUUCCU	AGGAAGGGGUGGUUUUGGGA	Cleavage	similar to UniRef100_A7P3Z0 Cluster: Chromosome chr1 scaffold_5, whole genome shotgun sequence; n=1; Vitis vinifera|Rep: Chromosome chr1 scaffold_5, whole genome shotgun sequence - Vitis vinifera (Grape), partial (34%)	probable receptor protein kinase tmk1-like	20	0
miR7243	TC237037	3	12.612	1	20	499	518	UUCAGAAACCAUCCCUUCCU	AGGAAGGGGUGGUUUUGGGA	Cleavage	similar to UniRef100_A7P3Z0 Cluster: Chromosome chr1 scaffold_5, whole genome shotgun sequence; n=1; Vitis vinifera|Rep: Chromosome chr1 scaffold_5, whole genome shotgun sequence - Vitis vinifera (Grape), partial (28%)	receptor protein	20	4.52149e-173
miR7243	TC246633	3	10.77	1	20	267	286	UUCAGAAACCAUCCCUUCCU	AGGAAGGGGUGGUUUUGGGA	Cleavage	homologue to UniRef100_A7P3Z0 Cluster: Chromosome chr1 scaffold_5, whole genome shotgun sequence; n=1; Vitis vinifera|Rep: Chromosome chr1 scaffold_5, whole genome shotgun sequence - Vitis vinifera (Grape), partial (26%)	receptor protein	20	1.54341e-149
miR7243	TC249160	3	12.612	1	20	438	457	UUCAGAAACCAUCCCUUCCU	AGGAAGGGGUGGUUUUGGGA	Cleavage	similar to UniRef100_Q9M7A8 Cluster: LRR receptor-like protein kinase; n=1; Nicotiana tabacum|Rep: LRR receptor-like protein kinase - Nicotiana tabacum (Common tobacco), partial (32%)	receptor protein	20	1.02602e-179
miR7243	TC250123	3	17.665	1	21	1239	1259	UUCAGAAACCAUCCCUUCCUU	AAAGAAGGGGUGGUUUUUGGG	Cleavage	similar to UniRef100_A7NWS4 Cluster: Chromosome chr5 scaffold_2, whole genome shotgun sequence; n=1; Vitis vinifera|Rep: Chromosome chr5 scaffold_2, whole genome shotgun sequence - Vitis vinifera (Grape), partial (8%)	protein binding	20	8.34001e-62
miR7243	TC266681	1.5	23.906	1	21	93	113	UUCAGAAACCAUCCCUUCCUU	AAGGAAGGGAUGGUCUCUGAA	Cleavage	weakly similar to UniRef100_A7Q622 Cluster: Chromosome chr14 scaffold_54, whole genome shotgun sequence; n=1; Vitis vinifera|Rep: Chromosome chr14 scaffold_54, whole genome shotgun sequence - Vitis vinifera (Grape), partial (24%)	pentatricopeptide repeat-containing protein mitochondrial-like	20	2.34372e-103
miR7243	TC269108	2.5	14.597	1	21	1098	1118	UUCAGAAACCAUCCCUUCCUU	AAGGAAGGGAUGAUCUCUGAA	Translation	weakly similar to UniRef100_A7QQ24 Cluster: Chromosome chr2 scaffold_140, whole genome shotgun sequence; n=1; Vitis vinifera|Rep: Chromosome chr2 scaffold_140, whole genome shotgun sequence - Vitis vinifera (Grape), partial (26%)	-	-	-
miR7244	CO098769	3	13.224	1	20	749	768	UGGACUUAGCUGCCAAGUUU	CAAUUUGGCGGCUGAGUUCA	Cleavage	similar to UniRef100_A7PXB4 Cluster: Chromosome chr12 scaffold_36, whole genome shotgun sequence; n=1; Vitis vinifera|Rep: Chromosome chr12 scaffold_36, whole genome shotgun sequence - Vitis vinifera (Grape), partial (68%)	gdsl esterase lipase	20	1.11963e-127
miR7244	TC240002	3	16.667	1	20	233	252	UGGACUUAGCUGCCAAGUUU	AGACUUGGUAGCUGAGUGCA	Cleavage	weakly similar to UniRef100_Q8LL74 Cluster: Cytochrome P450 monooxygenase CYP72A16; n=1; Zea mays|Rep: Cytochrome P450 monooxygenase CYP72A16 - Zea mays (Maize), partial (27%)	cytochrome p450	20	5.07113e-120
miR7244	TC241325	3	24.731	1	21	1251	1271	UGGACUUAGCUGCCAAGUUUG	CAAGUUUGGCAGCUGAGUUUG	Cleavage	similar to UniRef100_Q941D6 Cluster: Histone deacetylase 14; n=1; Arabidopsis thaliana|Rep: Histone deacetylase 14 - Arabidopsis thaliana (Mouse-ear cress), partial (90%)	histone deacetylase	20	0
miR7244	TC244088	3	22.805	1	20	250	269	UGGACUUAGCUGCCAAGUUU	GAAAUUGGCAGCUGAGUUCG	Cleavage	similar to UniRef100_A7PVY3 Cluster: Chromosome chr8 scaffold_34, whole genome shotgun sequence; n=1; Vitis vinifera|Rep: Chromosome chr8 scaffold_34, whole genome shotgun sequence - Vitis vinifera (Grape), partial (58%)	thioredoxin-like protein	20	8.87614e-32
miR7244	TC245829	3	20	1	20	374	393	UGGACUUAGCUGCCAAGUUU	CAAUUUGGCGGCUGAGUUCA	Cleavage	weakly similar to UniRef100_A7PXB4 Cluster: Chromosome chr12 scaffold_36, whole genome shotgun sequence; n=1; Vitis vinifera|Rep: Chromosome chr12 scaffold_36, whole genome shotgun sequence - Vitis vinifera (Grape), partial (65%)	gdsl esterase lipase	20	2.20992e-116
miR7244	TC261340	2	23.513	1	21	1157	1177	UGGACUUAGCUGCCAAGUUUG	CAAGUUUGGCAGCUGAGUCCG	Cleavage	similar to UniRef100_Q941D6 Cluster: Histone deacetylase 14; n=1; Arabidopsis thaliana|Rep: Histone deacetylase 14 - Arabidopsis thaliana (Mouse-ear cress), partial (84%)	histone deacetylase	20	1.85307e-164
miR7245	CO105389	3	20.342	1	21	315	335	UUCCAUGUCACAGAGAUGUUG	UAAAAUCUCCGGGACAUGGAA	Translation	weakly similar to UniRef100_Q6QLW8 Cluster: HMG-CoA synthase 2; n=1; Hevea brasiliensis|Rep: HMG-CoA synthase 2 - Hevea brasiliensis (Para rubber tree), partial (22%)	hydroxymethylglutaryl- synthase	20	3.34178e-32
miR7245	ES822227	2.5	16.472	1	20	989	1008	UUCCAUGUCACAGAGAUGUU	AAUAUCAGUGUGACAUGGAA	Cleavage	similar to UniRef100_Q8RG51 Cluster: Murein hydrolase exporter; n=1; Fusobacterium nucleatum subsp. nucleatum|Rep: Murein hydrolase exporter - Fusobacterium nucleatum subsp. nucleatum, partial (16%)	lysine-specific demethylase ref6-like	7	5.76147e-30
miR7245	EV485167	3	21.577	1	20	695	714	UUCCAUGUCACAGAGAUGUU	AACAUCUCUGUGAAAUGGUA	Cleavage	homologue to UniRef100_A9PL18 Cluster: Alpha-tubulin; n=2; Gossypium hirsutum|Rep: Alpha-tubulin - Gossypium hirsutum (Upland cotton) (Gossypium mexicanum), partial (48%)	alpha-tubulin	20	5.26567e-116
miR7245	TC235694	2.5	17.282	1	20	316	335	UUCCAUGUCACAGAGAUGUU	AAUAUCUUUGGGAUAUGGAA	Translation	weakly similar to UniRef100_Q6L9N3 Cluster: Uromodulin-like 1 protein variant 7; n=1; Homo sapiens|Rep: Uromodulin-like 1 protein variant 7 - Homo sapiens (Human), partial (16%)	f-box kelch-repeat protein	7	6.82509e-08
miR7245	TC237930	3	16.479	1	20	315	334	UUCCAUGUCACAGAGAUGUU	AGAAUUUCUGUGCCAUGGAA	Cleavage	weakly similar to UniRef100_A2Q3L3 Cluster: Apple; Protein kinase; EGF-like, subtype 2; Curculin-like (Mannose- binding) lectin; n=1; Medicago truncatula|Rep: Apple; Protein kinase; EGF-like, subtype 2; Curculin-like (Mannose- binding) lectin - Medicago truncatula (Barrel medic), partial (29%)	protein	20	1.94195e-110
miR7245	TC252340	2.5	15.807	1	20	599	618	UUCCAUGUCACAGAGAUGUU	AAUAUCAAUGUGACAUGGAA	Cleavage	similar to UniRef100_A7PCK1 Cluster: Chromosome chr17 scaffold_12, whole genome shotgun sequence; n=1; Vitis vinifera|Rep: Chromosome chr17 scaffold_12, whole genome shotgun sequence - Vitis vinifera (Grape), partial (13%)	lysine-specific demethylase ref6-like	20	3.04392e-92
miR7245	TC276923	2.5	15.938	1	20	260	279	UUCCAUGUCACAGAGAUGUU	AAUAUCAAUGUGACAUGGAA	Cleavage	similar to UniRef100_A7PCK1 Cluster: Chromosome chr17 scaffold_12, whole genome shotgun sequence; n=1; Vitis vinifera|Rep: Chromosome chr17 scaffold_12, whole genome shotgun sequence - Vitis vinifera (Grape), partial (13%)	lysine-specific demethylase ref6-like	20	2.42176e-88
miR7247	CO070025	3	15.508	1	21	737	757	UUGUGAUGUUUGUGAGGAACA	UGUUCUUCACAACCUUCACAA	Translation	weakly similar to UniRef100_Q5QUB8 Cluster: Protein recA; n=1; Idiomarina loihiensis|Rep: Protein recA - Idiomarina loihiensis, partial (14%)	dna repair protein reca homolog mitochondrial-like	20	3.62111e-40
miR7247	CO075261	0.5	11.122	1	20	560	579	UUGUGAUGUUUGUGAGGAAC	GUUCUUCACAAACAUCACAA	Cleavage		protein	20	1.32455e-20
miR7247	CO076910	2.5	17.475	1	20	361	380	UUGUGAUGUUUGUGAGGAAC	CUUCUUCACAAUCAUCACAA	Translation	similar to UniRef100_A7Q0B5 Cluster: Chromosome chr7 scaffold_42, whole genome shotgun sequence; n=1; Vitis vinifera|Rep: Chromosome chr7 scaffold_42, whole genome shotgun sequence - Vitis vinifera (Grape), partial (18%)	-	-	-
miR7247	CO080232	3	17.294	1	20	619	638	UUGUGAUGUUUGUGAGGAAC	UUUCUUCGCAGAUAUCACAA	Cleavage	similar to UniRef100_Q6XD88 Cluster: Nonstructural protein 1-3; n=1; Human rotavirus B|Rep: Nonstructural protein 1-3 - Human rotavirus B (ADRV) (Adult diarrhea rotavirus), partial (23%)	protein	20	2.81594e-27
miR7247	DT047526	2	19.059	1	21	435	455	UUGUGAUGUUUGUGAGGAACA	UUUUCCUCACAAAUGUCACAA	Cleavage	UniRef100_A9AM85 Cluster: Major facilitator superfamily MFS_1; n=1; Burkholderia multivorans ATCC 17616|Rep: Major, partial (2%)	protein	20	4.5457e-22
miR7247	DT051801	3	6.517	1	21	32	52	UUGUGAUGUUUGUGAGGAACA	UAUUUCUUACAAGCAUUACAA	Cleavage	similar to UniRef100_Q93Z40 Cluster: At2g31880/F20M17.8; n=1; Arabidopsis thaliana|Rep: At2g31880/F20M17.8 - Arabidopsis thaliana (Mouse-ear cress), partial (3%)	-	-	-
miR7247	DW224047	3	17.388	1	21	87	107	UUGUGAUGUUUGUGAGGAACA	UGUUCCUCACCAAUAUUACAU	Translation	similar to UniRef100_A7Q327 Cluster: Chromosome chr12 scaffold_47, whole genome shotgun sequence; n=1; Vitis vinifera|Rep: Chromosome chr12 scaffold_47, whole genome shotgun sequence - Vitis vinifera (Grape), partial (15%)	protein	20	2.12354e-55
miR7247	DW226322	3	7.332	1	21	65	85	UUGUGAUGUUUGUGAGGAACA	UAUUUCUUACAAGCAUUACAA	Cleavage	similar to UniRef100_Q8LP72 Cluster: Receptor-like protein kinase; n=1; Nicotiana tabacum|Rep: Receptor-like protein kinase - Nicotiana tabacum (Common tobacco), partial (24%)	leucine-rich repeat receptor-like serine threonine tyrosine-protein kinase sobir1-like	20	1.38271e-83
miR7247	DW233437	2.5	23.911	1	21	217	237	UUGUGAUGUUUGUGAGGAACA	UGUUCCUUACAAACCUUACAA	Cleavage	similar to UniRef100_Q9FLA9 Cluster: Similarity to endo-beta-N-acetylglucosaminidase; n=1; Arabidopsis thaliana|Rep: Similarity to endo-beta-N-acetylglucosaminidase - Arabidopsis thaliana (Mouse-ear cress), partial (11%)	cytosolic endo-beta-n-acetylglucosaminidase-like	20	1.43118e-33
miR7247	DW480302	3	20.648	1	21	197	217	UUGUGAUGUUUGUGAGGAACA	UGUUGUUCAUGGACAUCACAA	Cleavage	similar to UniRef100_A7P9T4 Cluster: Chromosome chr14 scaffold_9, whole genome shotgun sequence; n=1; Vitis vinifera|Rep: Chromosome chr14 scaffold_9, whole genome shotgun sequence - Vitis vinifera (Grape), partial (9%)	-	-	-
miR7247	ES804593	3	14.753	1	21	479	499	UUGUGAUGUUUGUGAGGAACA	UGGUCCUUGCAAGCAUCAUAA	Cleavage	similar to UniRef100_A8J0I0 Cluster: Ribosomal protein L4; n=1; Chlamydomonas reinhardtii|Rep: Ribosomal protein L4 - Chlamydomonas reinhardtii, partial (4%)	-	-	-
miR7247	EV497506	3	8.123	1	20	50	69	UUGUGAUGUUUGUGAGGAAC	AAUCCUCUCAAACAUCACAA	Cleavage	similar to UniRef100_Q84LS4 Cluster: Superal1; n=1; Zea mays|Rep: Superal1 - Zea mays (Maize), partial (21%)	vacuolar protein sorting	12	2.18775e-12
miR7247	TC253205	3	7.469	1	21	38	58	UUGUGAUGUUUGUGAGGAACA	UAUUUCUUACAAGCAUUACAA	Cleavage	similar to UniRef100_A7PBA2 Cluster: Chromosome chr16 scaffold_10, whole genome shotgun sequence; n=1; Vitis vinifera|Rep: Chromosome chr16 scaffold_10, whole genome shotgun sequence - Vitis vinifera (Grape), partial (86%)	syntaxin-like protein	20	1.08394e-101
miR7247	TC254432	3	19.044	1	21	484	504	UUGUGAUGUUUGUGAGGAACA	UGUUCUUCACAAUCUUCACAA	Translation	similar to UniRef100_A7PVI9 Cluster: Chromosome chr9 scaffold_33, whole genome shotgun sequence; n=1; Vitis vinifera|Rep: Chromosome chr9 scaffold_33, whole genome shotgun sequence - Vitis vinifera (Grape), partial (12%)	dna repair protein reca homolog mitochondrial-like	20	9.86618e-50
miR7247	TC254778	2.5	17.131	1	21	490	510	UUGUGAUGUUUGUGAGGAACA	UGGUCCUUGCAAGCAUCACAA	Cleavage	similar to UniRef100_A7PVU0 Cluster: Chromosome chr8 scaffold_34, whole genome shotgun sequence; n=1; Vitis vinifera|Rep: Chromosome chr8 scaffold_34, whole genome shotgun sequence - Vitis vinifera (Grape), partial (35%)	rhodanese-like domain-containing protein	20	2.76451e-14
miR7247	TC260006	2	14.436	1	20	560	579	UUGUGAUGUUUGUGAGGAAC	GUUCUUCACAAACAUCACNA	Cleavage	similar to UniRef100_A8G0L6 Cluster: Sel1 domain protein repeat-containing protein precursor; n=1; Shewanella sediminis HAW-EB3|Rep: Sel1 domain protein repeat-containing protein precursor - Shewanella sediminis HAW-EB3, partial (5%)	protein	20	5.72746e-20
miR7247	TC260191	3	16.794	1	20	637	656	UUGUGAUGUUUGUGAGGAAC	GUUCUUUACAAACAUCCCAG	Cleavage	similar to UniRef100_A7PTT1 Cluster: Chromosome undetermined scaffold_30, whole genome shotgun sequence; n=1; Vitis vinifera|Rep: Chromosome undetermined scaffold_30, whole genome shotgun sequence - Vitis vinifera (Grape), partial (52%)	acyl:coa ligase acetate-coa synthetase-like protein	20	8.6297e-175
miR7247	TC261799	3	6.786	1	20	633	652	UUGUGAUGUUUGUGAGGAAC	UUUUCUUACAGAUAUCACAA	Cleavage	similar to UniRef100_Q9M0F7 Cluster: Extensin-like protein; n=1; Arabidopsis thaliana|Rep: Extensin-like protein - Arabidopsis thaliana (Mouse-ear cress), partial (32%)	protein	20	4.17309e-71
miR7247	TC271828	2.5	15.938	1	21	517	537	UUGUGAUGUUUGUGAGGAACA	UGGUCCUUGCAAGCAUCACAA	Cleavage	similar to UniRef100_A7QC92 Cluster: Chromosome undetermined scaffold_77, whole genome shotgun sequence; n=1; Vitis vinifera|Rep: Chromosome undetermined scaffold_77, whole genome shotgun sequence - Vitis vinifera (Grape), partial (88%)	conserved hypothetical protein [Ricinus communis]	20	1.05493e-124
miR7247	TC276660	2.5	17.131	1	21	480	500	UUGUGAUGUUUGUGAGGAACA	UGGUCCUUGCAAGCAUCACAA	Cleavage	similar to UniRef100_A7PVU0 Cluster: Chromosome chr8 scaffold_34, whole genome shotgun sequence; n=1; Vitis vinifera|Rep: Chromosome chr8 scaffold_34, whole genome shotgun sequence - Vitis vinifera (Grape), partial (15%)	rhodanese-like domain-containing protein	19	4.41277e-14
miR7248	BE053735	3	13.486	1	20	1	20	UUGAAAAGAAUCCUUCAAAC	GUUUAAGGGAUUUUUUUCAU	Cleavage	similar to UniRef100_A7KIX5 Cluster: Cytosolic ascorbate peroxidase 1; n=1; Gossypium hirsutum|Rep: Cytosolic ascorbate peroxidase 1 - Gossypium hirsutum (Upland cotton) (Gossypium mexicanum), partial (50%)	ascorbate peroxidase	20	3.47337e-69
miR7248	BF272078	3	13.886	1	20	1	20	UUGAAAAGAAUCCUUCAAAC	GUUUAAGGGAUUUUUUUCAU	Cleavage	similar to UniRef100_A7KIX5 Cluster: Cytosolic ascorbate peroxidase 1; n=1; Gossypium hirsutum|Rep: Cytosolic ascorbate peroxidase 1 - Gossypium hirsutum (Upland cotton) (Gossypium mexicanum), partial (37%)	ascorbate peroxidase	20	2.50296e-42
miR7248	BG440100	3	14.351	1	20	9	28	UUGAAAAGAAUCCUUCAAAC	GUUUAAGGGAUUUUUUUCAU	Cleavage	homologue to UniRef100_A7KIX5 Cluster: Cytosolic ascorbate peroxidase 1; n=1; Gossypium hirsutum|Rep: Cytosolic ascorbate peroxidase 1 - Gossypium hirsutum (Upland cotton) (Gossypium mexicanum), partial (60%)	ascorbate peroxidase	20	2.8456e-102
miR7248	BG443737	3	12.416	1	20	1	20	UUGAAAAGAAUCCUUCAAAC	GUUUAAGGGAUUUUUUUCAU	Cleavage	similar to UniRef100_A7KIX5 Cluster: Cytosolic ascorbate peroxidase 1; n=1; Gossypium hirsutum|Rep: Cytosolic ascorbate peroxidase 1 - Gossypium hirsutum (Upland cotton) (Gossypium mexicanum), partial (38%)	ascorbate peroxidase	20	2.28527e-42
miR7248	BG446551	3	12.181	1	22	447	468	UUGAAAAGAAUCCUUCAAACGU	AGGGUUGAAGGAUUUUUUUUGG	Cleavage		-	-	-
miR7248	CO128104	3	23.452	1	22	188	209	UUGAAAAGAAUCCUUCAAACGU	AUGUUUGGGGGGUUCUGUUCAA	Cleavage	weakly similar to UniRef100_Q0JIB8 Cluster: Os01g0812900 protein; n=2; Oryza sativa Japonica Group|Rep: Os01g0812900 protein - Oryza sativa subsp. japonica (Rice), partial (13%)	alphavirus core protein family	20	1.88947e-23
miR7248	DW503730	1	14.596	1	22	47	68	UUGAAAAGAAUCCUUCAAACGU	AUGUUUGGAGGAUUCUUUUCAG	Cleavage	similar to UniRef100_A7ICB7 Cluster: Diguanylate cyclase precursor; n=1; Xanthobacter autotrophicus Py2|Rep: Diguanylate, partial (1%)	della protein gaip-	9	6.27842e-05
miR7248	ES792964	2	14.403	1	20	1208	1227	UUGAAAAGAAUCCUUCAAAC	GUUUGGGGGGUUUUUUUCAA	Cleavage	similar to UniRef100_A7NVX5 Cluster: Chromosome chr5 scaffold_2, whole genome shotgun sequence; n=1; Vitis vinifera|Rep: Chromosome chr5 scaffold_2, whole genome shotgun sequence - Vitis vinifera (Grape), partial (12%)	atp binding	20	1.232e-120
miR7248	ES824448	3	17.608	1	22	1214	1235	UUGAAAAGAAUCCUUCAAACGU	GUGUUUGGGGGAUAUUUUUUAA	Translation	similar to UniRef100_A9UKW1 Cluster: Allene oxide cyclase; n=1; Camptotheca acuminata|Rep: Allene oxide cyclase - Camptotheca acuminata, partial (31%)	allene oxide cyclase	20	5.75994e-39
miR7248	ES843787	3	18.102	1	22	786	807	UUGAAAAGAAUCCUUCAAACGU	GCGUUUGGGGGAUUUUGUUCAA	Cleavage	similar to UniRef100_Q96253 Cluster: ATP synthase subunit epsilon, mitochondrial; n=1; Arabidopsis thaliana|Rep: ATP synthase subunit epsilon, mitochondrial - Arabidopsis thaliana (Mouse-ear cress), complete	atp synthase epsilon mitochondrial	20	3.40341e-39
miR7248	ES845691	3	16.085	1	20	14	33	UUGAAAAGAAUCCUUCAAAC	GUUUAAGGGAUUUUUUUCAU	Cleavage	homologue to UniRef100_A7KIX5 Cluster: Cytosolic ascorbate peroxidase 1; n=1; Gossypium hirsutum|Rep: Cytosolic ascorbate peroxidase 1 - Gossypium hirsutum (Upland cotton) (Gossypium mexicanum), partial (56%)	cytosolic ascorbate peroxidase	20	7.58013e-54
miR7248	TC231368	2.5	20.891	1	22	26	47	UUGAAAAGAAUCCUUCAAACGU	GCGUUUGCAGGAUGCUUUUCAG	Translation	similar to UniRef100_A7QLM0 Cluster: Chromosome chr13 scaffold_120, whole genome shotgun sequence; n=1; Vitis vinifera|Rep: Chromosome chr13 scaffold_120, whole genome shotgun sequence - Vitis vinifera (Grape), partial (49%)	vacuolar protein sorting-associated protein 36-like	20	1.46282e-151
miR7248	TC262981	2	10.981	1	22	540	561	UUGAAAAGAAUCCUUCAAACGU	GUGUUUGAAGGUUUUUUUUUAA	Translation		-	-	-
miR7248	TC263098	1.5	20.357	1	20	1029	1048	UUGAAAAGAAUCCUUCAAAC	GUUUGAGGGUUUCUUUUCAA	Translation	similar to UniRef100_A7Q3Z9 Cluster: Chromosome chr13 scaffold_48, whole genome shotgun sequence; n=1; Vitis vinifera|Rep: Chromosome chr13 scaffold_48, whole genome shotgun sequence - Vitis vinifera (Grape), partial (78%)	tonneau 1b	20	1.68238e-45
miR7248	TC270097	3	18.547	1	22	114	135	UUGAAAAGAAUCCUUCAAACGU	AUGUUUCAAGGAUUCAUUUCAG	Cleavage		gras domain protein	9	2.25852e-05
miR7249	DW517935	3	17.357	1	19	177	196	UCUGACAGUGCA-CUGAAAA	GUUUCAGCUGCACUGUCAGA	Cleavage	similar to UniRef100_A7P902 Cluster: Chromosome chr3 scaffold_8, whole genome shotgun sequence; n=1; Vitis vinifera|Rep: Chromosome chr3 scaffold_8, whole genome shotgun sequence - Vitis vinifera (Grape), partial (40%)	protein	19	3.48673e-14
miR7249	FL577688	3	14.181	1	21	546	566	UCUGACAGUGCACUGAAAACG	CUUUUUCGGUGAGCUGUCAGA	Translation	similar to UniRef100_A7PCK1 Cluster: Chromosome chr17 scaffold_12, whole genome shotgun sequence; n=1; Vitis vinifera|Rep: Chromosome chr17 scaffold_12, whole genome shotgun sequence - Vitis vinifera (Grape), partial (7%)	lysine-specific demethylase ref6-like	20	1.12873e-64
miR7249	TC252490	3	17.357	1	19	455	474	UCUGACAGUGCA-CUGAAAA	GUUUCAGCUGCACUGUCAGA	Cleavage	similar to UniRef100_A7P902 Cluster: Chromosome chr3 scaffold_8, whole genome shotgun sequence; n=1; Vitis vinifera|Rep: Chromosome chr3 scaffold_8, whole genome shotgun sequence - Vitis vinifera (Grape), partial (72%)	protein	20	2.39047e-37
miR7249	TC256049	3	17.357	1	19	476	495	UCUGACAGUGCA-CUGAAAA	GUUUCAGCUGCACUGUCAGA	Cleavage	similar to UniRef100_A7P902 Cluster: Chromosome chr3 scaffold_8, whole genome shotgun sequence; n=1; Vitis vinifera|Rep: Chromosome chr3 scaffold_8, whole genome shotgun sequence - Vitis vinifera (Grape), partial (72%)	protein	20	5.87779e-37
miR7249	TC273663	3	17.357	1	19	448	467	UCUGACAGUGCA-CUGAAAA	GUUUCAGCUGCACUGUCAGA	Cleavage	similar to UniRef100_A7P902 Cluster: Chromosome chr3 scaffold_8, whole genome shotgun sequence; n=1; Vitis vinifera|Rep: Chromosome chr3 scaffold_8, whole genome shotgun sequence - Vitis vinifera (Grape), partial (72%)	protein	20	4.56053e-37
miR7250	DN827447	2.5	16.571	1	21	66	86	UCACAGGGAUCAAAAUUGGGA	UCCCCAUUUUGAACCCUGUGG	Translation	weakly similar to UniRef100_A7PSA4 Cluster: Chromosome chr14 scaffold_27, whole genome shotgun sequence; n=1; Vitis vinifera|Rep: Chromosome chr14 scaffold_27, whole genome shotgun sequence - Vitis vinifera (Grape), partial (29%)	early nodulin	20	1.95107e-50
miR7250	DR459367	3	10.508	1	20	7	26	UCACAGGGAUCAAAAUUGGG	CCUAAUUAUGAUCCCGGUGA	Cleavage	homologue to UniRef100_Q9FZC2 Cluster: T1K7.26 protein; n=1; Arabidopsis thaliana|Rep: T1K7.26 protein - Arabidopsis thaliana (Mouse-ear cress), partial (10%)	protein spiral1-like2	5	2.01627e-05
miR7250	TC232752	3	22.956	1	21	1040	1060	UCACAGGGAUCAAAAUUGGGA	UUCCAAAUUUGGUCCCUGUGC	Cleavage	similar to UniRef100_Q7SFT3 Cluster: Predicted protein; n=1; Neurospora crassa|Rep: Predicted protein - Neurospora crassa, partial (5%)	-	-	-
miR7250	TC262375	2.5	16.225	1	20	981	1000	UCACAGGGAUCAAAAUUGGG	CCAAAUUUUGAUCCCUGGGA	Cleavage	similar to UniRef100_A7PM09 Cluster: Chromosome chr14 scaffold_21, whole genome shotgun sequence; n=1; Vitis vinifera|Rep: Chromosome chr14 scaffold_21, whole genome shotgun sequence - Vitis vinifera (Grape), partial (72%)	lysine ketoglutarate reductase trans-splicing related 1	20	6.81088e-142
miR7250	TC277707	3	17.033	1	20	217	236	UCACAGGGAUCAAAAUUGGG	UCCAGUUUUGAUUCAUGUGA	Cleavage	similar to UniRef100_A7P5N0 Cluster: Chromosome chr4 scaffold_6, whole genome shotgun sequence; n=2; Vitis vinifera|Rep: Chromosome chr4 scaffold_6, whole genome shotgun sequence - Vitis vinifera (Grape), partial (37%)	1-deoxy-d-xylulose 5-phosphate synthase 3	20	4.70598e-154
miR7251	AW726550	3	8.359	1	22	437	458	UAAGUGAAGAAAGAGGUAGGUU	AAUUUAUCUCUUUCUUCACAUA	Cleavage	similar to UniRef100_A8HN67 Cluster: RNA helicase; n=1; Chlamydomonas reinhardtii|Rep: RNA helicase - Chlamydomonas reinhardtii, partial (1%)	-	-	-
miR7251	BQ409431	3	8.421	1	21	437	457	UAAGUGAAGAAAGAGGUAGGU	AUCUACCUCUUUUCUCACUUC	Cleavage	similar to UniRef100_P52902 Cluster: Pyruvate dehydrogenase E1 component subunit alpha, mitochondrial precursor; n=1; Pisum sativum|Rep: Pyruvate dehydrogenase E1 component subunit alpha, mitochondrial precursor - Pisum sativum (Garden pea), partial (17%)	pyruvate dehydrogenase e1 alpha subunit	20	4.3252e-10
miR7251	DR453997	3	6.522	1	22	161	182	UAAGUGAAGAAAGAGGUAGGUU	AGUUUACCUCUUUCUUUUCUUA	Cleavage		-	-	-
miR7251	DR456714	3	11.451	1	21	348	368	UAAGUGAAGAAAGAGGUAGGU	GCUUAUUUUUUUCUUUAUUUA	Cleavage	similar to UniRef100_Q0DGF2 Cluster: Os05g0535600 protein; n=1; Oryza sativa Japonica Group|Rep: Os05g0535600 protein - Oryza sativa subsp. japonica (Rice), partial (6%)	type i inositol- -trisphosphate 5-phosphatase	20	5.17668e-10
miR7251	DW518192	3	8.342	1	22	499	520	UAAGUGAAGAAAGAGGUAGGUU	AACCCACCUCUGUCUUUAUUUA	Translation	similar to UniRef100_A6MZZ6 Cluster: H/ACA ribonucleoprotein complex subunit 2; n=2; Oryza sativa|Rep: H/ACA ribonucleoprotein complex subunit 2 - Oryza sativa subsp. indica (Rice), partial (98%)	h aca ribonucleoprotein complex subunit 2	20	7.64988e-70
miR7251	DW518567	3	5.087	1	22	103	124	UAAGUGAAGAAAGAGGUAGGUU	AACCAACUUAUUUCUUCAUUUA	Cleavage	similar to UniRef100_UPI00006DB8B0 Cluster: COG4678: Muramidase (phage lambda lysozyme); n=1; Burkholderia dolosa AUO158|Rep: COG4678: Muramidase (phage lambda lysozyme) - Burkholderia dolosa AUO158, partial (9%)	translin associated factor	1	2.2088e-06
miR7251	ES837150	3	9.795	1	21	68	88	UAAGUGAAGAAAGAGGUAGGU	ACCUACUUUUCUCUUCACUUU	Translation	similar to UniRef100_A8MSF9 Cluster: Uncharacterized protein At4g28250.2; n=1; Arabidopsis thaliana|Rep: Uncharacterized protein At4g28250.2 - Arabidopsis thaliana (Mouse-ear cress), partial (29%)	expansin b1	20	2.94374e-28
miR7251	EV482668	2	11.872	1	20	716	735	UAAGUGAAGAAAGAGGUAGG	CCUACUUGUUUCUUCACUUG	Cleavage		glucose-6-phosphate transporter 1	2	0.000123016
miR7251	EX168214	3	3.465	1	22	672	693	UAAGUGAAGAAAGAGGUAGGUU	AGUUUACCUCUUUCUUUUCUUA	Cleavage	similar to UniRef100_A2Q391 Cluster: Villin headpiece; Gelsolin region; n=1; Medicago truncatula|Rep: Villin headpiece; Gelsolin region - Medicago truncatula (Barrel medic), partial (18%)	villin 4	20	1.61976e-66
miR7251	EX168945	3	19.418	1	21	239	259	UAAGUGAAGAAAGAGGUAGGU	GCUUGCCUUUUUCUUUACUUC	Cleavage	similar to UniRef100_A7PEW1 Cluster: Chromosome chr11 scaffold_13, whole genome shotgun sequence; n=1; Vitis vinifera|Rep: Chromosome chr11 scaffold_13, whole genome shotgun sequence - Vitis vinifera (Grape), partial (24%)	transmembrane protein 19-like	20	4.06766e-34
miR7251	TC245877	3	5.165	1	22	69	90	UAAGUGAAGAAAGAGGUAGGUU	AAUCUUUAUCUUUCUUCACUUA	Cleavage	weakly similar to UniRef100_A2QSG5 Cluster: Remark: Xkid is responsible for the polar ejection forces acting on chromosome arms; n=1; Aspergillus niger|Rep: Remark: Xkid is responsible for the polar ejection forces acting on chromosome arms - Aspergillus niger, partial (3%)	protein	20	3.8298e-20
miR7251	TC246803	3	20.855	1	21	261	281	UAAGUGAAGAAAGAGGUAGGU	ACUUGUCUUUUUCUUCACUUC	Cleavage	similar to UniRef100_A7PEW1 Cluster: Chromosome chr11 scaffold_13, whole genome shotgun sequence; n=1; Vitis vinifera|Rep: Chromosome chr11 scaffold_13, whole genome shotgun sequence - Vitis vinifera (Grape), partial (94%)	transmembrane protein 19-like	20	9.74283e-139
miR7251	TC259543	2.5	17.931	1	20	409	428	UAAGUGAAGAAAGAGGUAGG	UCUAUCUUUUUCUUCAUUUG	Cleavage	similar to UniRef100_A7PME4 Cluster: Chromosome chr14 scaffold_21, whole genome shotgun sequence; n=1; Vitis vinifera|Rep: Chromosome chr14 scaffold_21, whole genome shotgun sequence - Vitis vinifera (Grape), partial (98%)	calmodulin-binding protein	20	8.51795e-90
miR7251	TC270208	2.5	12.186	1	20	7	26	UAAGUGAAGAAAGAGGUAGG	CCUAUCUUUUUCUUCAGUUA	Cleavage	weakly similar to UniRef100_A7PGW9 Cluster: Chromosome chr17 scaffold_16, whole genome shotgun sequence; n=1; Vitis vinifera|Rep: Chromosome chr17 scaffold_16, whole genome shotgun sequence - Vitis vinifera (Grape), partial (47%)	calmodulin binding	20	2.57078e-75
miR7251	TC275688	2	0.054	1	20	1356	1375	UAAGUGAAGAAAGAGGUAGG	CCUACUUUUUUCUUCACUUU	Cleavage		-	-	-
miR7252	CO106420	3	9.828	1	20	414	433	UGCUACUUGUAGUUAUGCAU	AUAUAUAGAUACAAGUAGCA	Cleavage	similar to UniRef100_A7QJH0 Cluster: Chromosome chr8 scaffold_106, whole genome shotgun sequence; n=1; Vitis vinifera|Rep: Chromosome chr8 scaffold_106, whole genome shotgun sequence - Vitis vinifera (Grape), partial (38%)	protein	20	1.45627e-34
miR7252	ES792785	3	13.453	1	20	973	992	UGCUACUUGUAGUUAUGCAU	AUGGAUAACUGCAAGUAACA	Cleavage	similar to UniRef100_A7P367 Cluster: Chromosome chr1 scaffold_5, whole genome shotgun sequence; n=1; Vitis vinifera|Rep: Chromosome chr1 scaffold_5, whole genome shotgun sequence - Vitis vinifera (Grape), partial (40%)	agenet and bromo-adjacent homology domain-containing protein	20	7.39299e-70
miR7252	ES839869	3	12.902	1	21	255	275	UGCUACUUGUAGUUAUGCAUG	UAUGUGCAAUUAUAAGUAGCA	Cleavage	homologue to UniRef100_A7NWJ4 Cluster: Chromosome chr5 scaffold_2, whole genome shotgun sequence; n=1; Vitis vinifera|Rep: Chromosome chr5 scaffold_2, whole genome shotgun sequence - Vitis vinifera (Grape), partial (21%)	protein binding	20	2.16017e-33
miR7252	TC278275	3	17.581	1	21	473	493	UGCUACUUGUAGUUAUGCAUG	CAUGCAAAGUUACAAGUAGUG	Cleavage		retrotransposon unclassified	20	5.35959e-07
miR7253	TC262066	0	22.219	1	21	734	754	AUCAUGCGAUCCCUUCGGAAU	AUUCCGAAGGGAUCGCAUGAU	Cleavage	UniRef100_A9UTQ7 Cluster: Predicted protein; n=1; Monosiga brevicollis MX1|Rep: Predicted protein - Monosiga brevicollis MX1, partial (8%)	-	-	-
miR7254	CO080963	3	17.008	1	20	201	220	AGCCCGAUUUUGGGCCUAGU	AAUAUGCCCAAAAUUGGGUU	Cleavage	weakly similar to UniRef100_A7Q0M4 Cluster: Chromosome chr7 scaffold_42, whole genome shotgun sequence; n=1; Vitis vinifera|Rep: Chromosome chr7 scaffold_42, whole genome shotgun sequence - Vitis vinifera (Grape), partial (20%)	wd-40 repeat protein	20	1.83574e-28
miR7254	CO083254	3	18.622	1	20	759	778	AGCCCGAUUUUGGGCCUAGU	AAUAGGAUCAAAGUCGGGCU	Cleavage	similar to UniRef100_Q39817 Cluster: Calnexin homolog precursor; n=1; Glycine max|Rep: Calnexin homolog precursor - Glycine max (Soybean), partial (27%)	calnexin homolog	20	2.23615e-48
miR7254	DN779759	2.5	21.843	1	20	434	453	AGCCCGAUUUUGGGCCUAGU	UUUGGGCCCAAAAUUGGGCU	Cleavage	similar to UniRef100_Q3TQ29 Cluster: ES cells cDNA RIKEN full-length enriched library clone:C330013P12 product:pumilio 2, partial (1%)	-	-	-
miR7254	DT455846	2.5	23.662	1	20	268	287	AGCCCGAUUUUGGGCCUAGU	UUUGGGCCCAAAAUUGGGCU	Cleavage		-	-	-
miR7254	ES792848	3	16.687	1	20	660	679	AGCCCGAUUUUGGGCCUAGU	AUUGGGCUAAAAAUUGGGCU	Cleavage	similar to UniRef100_A7QF48 Cluster: Chromosome undetermined scaffold_87, whole genome shotgun sequence; n=1; Vitis vinifera|Rep: Chromosome undetermined scaffold_87, whole genome shotgun sequence - Vitis vinifera (Grape), partial (4%)	-	-	-
miR7254	FL577440	2.5	17.02	1	20	532	551	AGCCCGAUUUUGGGCCUAGU	ACUAGACCCAAAAUCGAGCU	Cleavage		-	-	-
miR7254	FL577654	0	16.813	1	20	654	673	AGCCCGAUUUUGGGCCUAGU	ACUAGGCCCAAAAUCGGGCU	Cleavage	UniRef100_A2RSJ4 Cluster: UHRF1-binding protein 1-like; n=2; Mus musculus|Rep: UHRF1-binding protein 1-like - Mus, partial (0%)	-	-	-
miR7254	FL577693	3	22.738	1	20	175	194	AGCCCGAUUUUGGGCCUAGU	AUUAGGCCCUAAUUCGGGUU	Translation	similar to UniRef100_A2I5E5 Cluster: Retrotransposon protein; n=1; Beta vulgaris|Rep: Retrotransposon protein - Beta vulgaris (Sugar beet), partial (9%)	retrotransposon protein	20	3.71271e-47
miR7254	GR714929	3	16.68	1	20	343	362	AGCCCGAUUUUGGGCCUAGU	AUUGGGCUAAAAAUUGGGCU	Cleavage	similar to UniRef100_A7QF48 Cluster: Chromosome undetermined scaffold_87, whole genome shotgun sequence; n=1; Vitis vinifera|Rep: Chromosome undetermined scaffold_87, whole genome shotgun sequence - Vitis vinifera (Grape), partial (11%)	5 -3 exoribonuclease 2	20	7.04699e-21
miR7254	TC255169	3	19.092	1	20	1137	1156	AGCCCGAUUUUGGGCCUAGU	ACUGGGCAAAAAAUCGGGUU	Cleavage	homologue to UniRef100_A5ATP3 Cluster: 60S ribosomal protein L36; n=1; Vitis vinifera|Rep: 60S ribosomal protein L36 - Vitis vinifera (Grape), partial (92%)	60s ribosomal protein l36	20	4.95466e-60
miR7255	CO085355	1	4.677	1	21	481	501	AUGGAUGAAAUUUUUAACAGA	UCUGUUUAAAAUUUCAUCCAU	Cleavage	homologue to UniRef100_A2C0Z6 Cluster: Biotin/lipoate A/B protein ligase family; n=1; Prochlorococcus marinus str. NATL1A|Rep: Biotin/lipoate A/B protein ligase family - Prochlorococcus marinus (strain NATL1A), partial (5%)	-	-	-
miR7255	CO095028	1.5	12.498	1	21	638	658	AUGGAUGAAAUUUUUAACAGA	UCUGUUAAAAUUUUUAUCCAU	Translation	similar to UniRef100_A9J2D9 Cluster: Beta-lactamase domain protein; n=1; Desulfatibacillum alkenivorans AK-01|Rep: Beta-lactamase domain protein - Desulfatibacillum alkenivorans AK-01, partial (6%)	-	-	-
miR7255	CO105291	1.5	13.711	1	21	296	316	AUGGAUGAAAUUUUUAACAGA	UUUAUUAAAAAUUUCAUCCAU	Cleavage	similar to UniRef100_A9DB60 Cluster: AMP-binding protein; n=1; Shewanella benthica KT99|Rep: AMP-binding protein - Shewanella, partial (2%)	-	-	-
miR7255	CO107251	1.5	10.975	1	21	498	518	AUGGAUGAAAUUUUUAACAGA	UUUAUUAAAAAUUUCAUCCAU	Cleavage	similar to UniRef100_Q94IK0 Cluster: Ferredoxin-thioredoxin-reductase catalytic subunit B precursor; n=1; Solanum tuberosum|Rep: Ferredoxin-thioredoxin-reductase catalytic subunit B precursor - Solanum tuberosum (Potato), partial (10%)	-	-	-
miR7255	CO113659	2	11.935	1	21	348	368	AUGGAUGAAAUUUUUAACAGA	UUUGUUAAAAAUUUCACCCAU	Cleavage	similar to UniRef100_A7P0K8 Cluster: Chromosome chr19 scaffold_4, whole genome shotgun sequence; n=1; Vitis vinifera|Rep: Chromosome chr19 scaffold_4, whole genome shotgun sequence - Vitis vinifera (Grape), partial (25%)	adenylyltransferase and sulfurtransferase mocs3	20	2.14302e-28
miR7255	CO115182	1.5	9.169	1	21	528	548	AUGGAUGAAAUUUUUAACAGA	UUUGUUAAAAAUUUCAUUUAU	Cleavage		-	-	-
miR7255	CO123727	1.5	13.366	1	21	194	214	AUGGAUGAAAUUUUUAACAGA	UUUGUUAAAAAUGUCAUCCAU	Translation	similar to UniRef100_A7PRC0 Cluster: Chromosome chr14 scaffold_26, whole genome shotgun sequence; n=1; Vitis vinifera|Rep: Chromosome chr14 scaffold_26, whole genome shotgun sequence - Vitis vinifera (Grape), partial (18%)	5 -amp-activated protein kinase-like protein	16	1.51313e-14
miR7255	CO496941	1.5	13.765	1	21	290	310	AUGGAUGAAAUUUUUAACAGA	UCUGGUAAAAAUUUCAUCUAU	Cleavage	similar to UniRef100_UPI00006CBB5F Cluster: Papain family cysteine protease containing protein; n=1; Tetrahymena thermophila SB210|Rep:, partial (1%)	-	-	-
miR7255	DT455847	1.5	13.943	1	21	387	407	AUGGAUGAAAUUUUUAACAGA	UCUGGUAAAAAUUUCAUUCAU	Cleavage	UniRef100_Q0PMN5 Cluster: Chloroplast omega-3 fatty acid desaturase; n=1; Olea europaea|Rep: Chloroplast omega-3 fatty acid desaturase - Olea europaea (Common olive), partial (9%)	-	-	-
miR7255	DT462534	1.5	16.472	1	21	665	685	AUGGAUGAAAUUUUUAACAGA	UUUGUUAAAAACUUCAUCCAU	Translation		senescence-associated protein 101	20	1.76092e-22
miR7255	DT465564	1	8.175	1	21	706	726	AUGGAUGAAAUUUUUAACAGA	UUUGUUAAAAAUUUUAUCCAU	Cleavage		-	-	-
miR7255	DW498291	1.5	7.747	1	21	616	636	AUGGAUGAAAUUUUUAACAGA	UCUGUUAAAAAUUUUAUCUGU	Cleavage	similar to UniRef100_Q0DL68 Cluster: Os05g0120300 protein; n=1; Oryza sativa Japonica Group|Rep: Os05g0120300 protein - Oryza sativa subsp. japonica (Rice), partial (27%)	conserved hypothetical protein [Ricinus communis]	20	2.37973e-49
miR7255	DW498944	1.5	12.251	1	21	798	818	AUGGAUGAAAUUUUUAACAGA	UCGGUUAAAAAUUUUAUCCAU	Cleavage	similar to UniRef100_Q7Y076 Cluster: Amino acid permease 6; n=1; Brassica napus|Rep: Amino acid permease 6 - Brassica napus (Rape), partial (30%)	amino acid permease 6	20	2.28675e-78
miR7255	ES799029	1	9.228	1	21	300	320	AUGGAUGAAAUUUUUAACAGA	UCUGUUAAAAAUUUCAUUUAU	Cleavage	similar to UniRef100_A5P4Y1 Cluster: Peptidase S1 and S6, chymotrypsin/Hap precursor; n=1; Methylobacterium sp. 4-46|Rep: Peptidase S1 and S6, chymotrypsin/Hap precursor - Methylobacterium sp. 4-46, partial (6%)	gtp binding	9	2.99585e-08
miR7255	EV494529	1.5	6.842	1	21	442	462	AUGGAUGAAAUUUUUAACAGA	UUUGUUAAAUAUUUCAUCCAU	Cleavage	similar to UniRef100_Q2HT34 Cluster: Fumarylacetoacetase; n=1; Medicago truncatula|Rep: Fumarylacetoacetase - Medicago truncatula (Barrel medic), partial (13%)	fumarylacetoacetase	20	2.79364e-25
miR7255	FL577144	1.5	12.923	1	21	260	280	AUGGAUGAAAUUUUUAACAGA	UUUUUUAAAAAUUUCAUCCAU	Cleavage	homologue to UniRef100_A7PEL5 Cluster: Chromosome chr11 scaffold_13, whole genome shotgun sequence; n=1; Vitis vinifera|Rep: Chromosome chr11 scaffold_13, whole genome shotgun sequence - Vitis vinifera (Grape), partial (6%)	-	-	-
miR7255	TC231690	2	11.652	1	21	1724	1744	AUGGAUGAAAUUUUUAACAGA	UCUGUUAAAAAUUGCAUUUAU	Cleavage	similar to UniRef100_A7PKT9 Cluster: Chromosome chr7 scaffold_20, whole genome shotgun sequence; n=1; Vitis vinifera|Rep: Chromosome chr7 scaffold_20, whole genome shotgun sequence - Vitis vinifera (Grape), partial (94%)	amino acid permease	20	0
miR7255	TC238191	2	6.753	1	21	671	691	AUGGAUGAAAUUUUUAACAGA	UCUGUUAAAAAUUUAAUUCAU	Cleavage	similar to UniRef100_A7Q9F2 Cluster: Chromosome chr19 scaffold_66, whole genome shotgun sequence; n=1; Vitis vinifera|Rep: Chromosome chr19 scaffold_66, whole genome shotgun sequence - Vitis vinifera (Grape), partial (47%)	calcium ion binding protein	20	3.47383e-64
miR7255	TC245512	1	6.54	1	20	1233	1252	AUGGAUGAAAUUUUUAACAG	CUGUUAAAAAAUUCAUCCAU	Translation	similar to UniRef100_Q2HRW5 Cluster: Syntaxin, N-terminal; n=1; Medicago truncatula|Rep: Syntaxin, N-terminal - Medicago truncatula (Barrel medic), partial (76%)	syntaxin related protein am3p	20	4.28901e-90
miR7255	TC245885	1	6.757	1	21	497	517	AUGGAUGAAAUUUUUAACAGA	UCUAUUAAAAAUUUCAUCCAU	Cleavage		-	-	-
miR7255	TC256212	1.5	10.341	1	21	1021	1041	AUGGAUGAAAUUUUUAACAGA	UCUGUUAAAAAUUUCAUCAAU	Cleavage	weakly similar to UniRef100_A7QST4 Cluster: Chromosome chr4 scaffold_162, whole genome shotgun sequence; n=1; Vitis vinifera|Rep: Chromosome chr4 scaffold_162, whole genome shotgun sequence - Vitis vinifera (Grape), partial (69%)	gibberellin 20-oxidase	20	0
miR7255	TC256918	1	6.945	1	21	664	684	AUGGAUGAAAUUUUUAACAGA	UUUGUUAAAAAUUUCAUCUAU	Cleavage	similar to UniRef100_A7PCD9 Cluster: Chromosome chr2 scaffold_11, whole genome shotgun sequence; n=1; Vitis vinifera|Rep: Chromosome chr2 scaffold_11, whole genome shotgun sequence - Vitis vinifera (Grape), partial (19%)	hypothetical protein MTR_5g014010 [Medicago truncatula]	15	8.48557e-25
miR7255	TC259879	0	5.776	1	21	428	448	AUGGAUGAAAUUUUUAACAGA	UCUGUUAAAAAUUUCAUCCAU	Cleavage	weakly similar to UniRef100_O24112 Cluster: Small GTP-binding protein; n=1; Nicotiana plumbaginifolia|Rep: Small GTP-binding protein - Nicotiana plumbaginifolia (Leadwort-leaved tobacco), partial (17%)	-	-	-
miR7255	TC275972	2	16.452	1	21	1025	1045	AUGGAUGAAAUUUUUAACAGA	UUUGUUAAAAAUUUUAUCCAC	Cleavage	similar to UniRef100_Q76E11 Cluster: Soluble epoxide hydrolase; n=1; Citrus jambhiri|Rep: Soluble epoxide hydrolase - Citrus jambhiri (rough lemon), partial (71%)	epoxide hydrolase	20	6.15034e-107
miR7255	TC279114	1.5	6.489	1	21	811	831	AUGGAUGAAAUUUUUAACAGA	UCUAUUAAAAAUUUCAUUCAU	Cleavage	similar to UniRef100_A7PJN6 Cluster: Chromosome chr12 scaffold_18, whole genome shotgun sequence; n=1; Vitis vinifera|Rep: Chromosome chr12 scaffold_18, whole genome shotgun sequence - Vitis vinifera (Grape), partial (47%)	small heat-shock	20	1.34552e-51
miR7256	CO120262	3	18.981	1	20	252	271	CUUGGUAGAGCACAGGAGAC	GUUUCCUCUGUUAUACCAAG	Cleavage	similar to UniRef100_A7P2Z2 Cluster: Chromosome chr1 scaffold_5, whole genome shotgun sequence; n=1; Vitis vinifera|Rep: Chromosome chr1 scaffold_5, whole genome shotgun sequence - Vitis vinifera (Grape), partial (19%)	phospholipid-translocating atpase	20	2.04523e-106
miR7256	DW505306	3	23.989	1	20	14	33	CUUGGUAGAGCACAGGAGAC	GUCUCUGGUGCUCUGCUAGG	Cleavage	weakly similar to UniRef100_A2VVV4 Cluster: Periplasmic solute binding protein; n=1; Burkholderia cenocepacia PC184|Rep: Periplasmic solute binding protein - Burkholderia cenocepacia PC184, partial (5%)	-	-	-
miR7256	TC238138	3	16.071	1	20	879	898	CUUGGUAGAGCACAGGAGAC	GCUUCUUGUGCUUUAUCAAG	Cleavage	similar to UniRef100_Q5D8D1 Cluster: Peroxisomal acyl-CoA oxidase 1A; n=1; Solanum cheesmaniae|Rep: Peroxisomal acyl-CoA oxidase 1A - Solanum cheesmanii (Galapagos island tomato) (Lycopersiconcheesmanii), complete	peroxisomal acyl- oxidase 1a	20	0
miR7257	ES830510	2.5	20.686	1	20	1046	1065	UGAUGGAGAUAGGUAUCUGC	GGGGGUACCUAUUUCCAUCA	Cleavage	similar to UniRef100_Q3ECQ8 Cluster: Uncharacterized protein At1g53880.1; n=2; Arabidopsis thaliana|Rep: Uncharacterized protein At1g53880.1 - Arabidopsis thaliana (Mouse-ear cress), partial (36%)	translation initiation factor eif-2b subunit alpha-like	20	1.20935e-124
miR7257	GR712646	3	18.801	1	20	830	849	UGAUGGAGAUAGGUAUCUGC	UCAGAUUUCUAUCUCCAUCG	Cleavage	similar to UniRef100_A7PM09 Cluster: Chromosome chr14 scaffold_21, whole genome shotgun sequence; n=1; Vitis vinifera|Rep: Chromosome chr14 scaffold_21, whole genome shotgun sequence - Vitis vinifera (Grape), partial (28%)	predicted protein [Populus trichocarpa]	20	1.95407e-52
miR7257	TC233224	3	15.697	1	21	1295	1315	UGAUGGAGAUAGGUAUCUGCA	UCCAUAUACCUGUCUUCAUCA	Cleavage	homologue to UniRef100_A7QDX8 Cluster: Chromosome chr4 scaffold_83, whole genome shotgun sequence; n=1; Vitis vinifera|Rep: Chromosome chr4 scaffold_83, whole genome shotgun sequence - Vitis vinifera (Grape), partial (69%)	calcium-dependent protein kinase	20	0
miR7257	TC242422	3	14.405	1	21	108	128	UGAUGGAGAUAGGUAUCUGCA	UCCGGAAACCUAUCUCCGUCA	Cleavage	similar to UniRef100_A7P956 Cluster: Chromosome chr3 scaffold_8, whole genome shotgun sequence; n=1; Vitis vinifera|Rep: Chromosome chr3 scaffold_8, whole genome shotgun sequence - Vitis vinifera (Grape), partial (49%)	4-hydroxy-3-methylbut-2-enyl diphosphate reductase	20	4.2778e-141
miR7257	TC251993	3	16.589	1	20	294	313	UGAUGGAGAUAGGUAUCUGC	GUGGUUGCCUAUCUCCAUCG	Cleavage	weakly similar to UniRef100_A7QRG2 Cluster: Chromosome chr8 scaffold_150, whole genome shotgun sequence; n=1; Vitis vinifera|Rep: Chromosome chr8 scaffold_150, whole genome shotgun sequence - Vitis vinifera (Grape), partial (45%)	dof zinc finger	20	1.20016e-58
miR7257	TC264577	3	15.984	1	21	462	482	UGAUGGAGAUAGGUAUCUGCA	UCCAUAUACCUGUCUUCAUCA	Cleavage	similar to UniRef100_A7QDX8 Cluster: Chromosome chr4 scaffold_83, whole genome shotgun sequence; n=1; Vitis vinifera|Rep: Chromosome chr4 scaffold_83, whole genome shotgun sequence - Vitis vinifera (Grape), partial (20%)	calcium-dependent protein kinase	20	1.74734e-56
miR7257	TC269243	1.5	21.087	1	21	211	231	UGAUGGAGAUAGGUAUCUGCA	UGCAGAUACCUAUCUCCACCA	Cleavage	similar to UniRef100_P41892 Cluster: Cell division control protein 7; n=1; Schizosaccharomyces pombe|Rep: Cell division control protein 7 - Schizosaccharomyces pombe (Fission yeast), partial (3%)	ha-tagged protein kinase domain of mitogen-activated protein kinase kinase kinase	20	7.05041e-10
miR7258	AI728747	3	11.283	1	20	209	228	AUAUGAUUUGUUAAGGCAAG	CUUGCUUUAAGAAAUUGUGU	Translation	weakly similar to UniRef100_A7PS31 Cluster: Chromosome chr14 scaffold_27, whole genome shotgun sequence; n=2; Vitis vinifera|Rep: Chromosome chr14 scaffold_27, whole genome shotgun sequence - Vitis vinifera (Grape), partial (52%)	wd repeat domain phosphoinositide-interacting protein 3-like	20	2.80968e-43
miR7258	AJ513723	3	7.717	1	20	580	599	AUAUGAUUUGUUAAGGCAAG	CUAGUCUUAACAAAACAUAU	Cleavage		-	-	-
miR7258	CO124943	3	12.416	1	20	478	497	AUAUGAUUUGUUAAGGCAAG	CUUGACUUAACAGACCAUAU	Cleavage		-	-	-
miR7258	DW514274	3	22.821	1	20	290	309	AUAUGAUUUGUUAAGGCAAG	CUUGCUUUCUCAAAUCAUGU	Translation	weakly similar to UniRef100_Q0J5A6 Cluster: Os08g0451200 protein; n=1; Oryza sativa Japonica Group|Rep: Os08g0451200 protein - Oryza sativa subsp. japonica (Rice), partial (24%)	conserved hypothetical protein [Ricinus communis]	20	5.43523e-36
miR7258	ES804254	2.5	17.766	1	20	121	140	AUAUGAUUUGUUAAGGCAAG	UUUGACUUAACAAAUUAUGU	Cleavage	homologue to UniRef100_A7QYJ5 Cluster: Chromosome undetermined scaffold_248, whole genome shotgun sequence; n=1; Vitis vinifera|Rep: Chromosome undetermined scaffold_248, whole genome shotgun sequence - Vitis vinifera (Grape), partial (17%)	ubiquitin carboxyl-terminal hydrolase 5-like	20	2.28755e-64
miR7258	TC239935	3	13.71	1	20	812	831	AUAUGAUUUGUUAAGGCAAG	UUCGUCUUAAUAGAUCAUAU	Cleavage	similar to UniRef100_Q4WWG1 Cluster: Nicotinate-nucleotide pyrophosphorylase; n=1; Aspergillus fumigatus|Rep: Nicotinate-nucleotide pyrophosphorylase - Aspergillus fumigatus (Sartorya fumigata), partial (81%)	nicotinate-nucleotide pyrophosphorylase	20	3.49238e-166
miR7258	TC248017	3	15.45	1	20	491	510	AUAUGAUUUGUUAAGGCAAG	CUUGCCUUAUUAAACCAUAU	Translation	similar to UniRef100_Q8VWX5 Cluster: Ribosome-like protein; n=1; Cucumis sativus|Rep: Ribosome-like protein - Cucumis sativus (Cucumber), partial (40%)	ribosomal protein s21 family protein	20	4.58593e-35
miR7258	TC267133	3	11.561	1	20	1494	1513	AUAUGAUUUGUUAAGGCAAG	UUUGCCUUAAUAAAAUAUAU	Cleavage	weakly similar to UniRef100_A7PH82 Cluster: Chromosome chr17 scaffold_16, whole genome shotgun sequence; n=1; Vitis vinifera|Rep: Chromosome chr17 scaffold_16, whole genome shotgun sequence - Vitis vinifera (Grape), partial (50%)	protection of telomeres 1 protein	20	4.4105e-172
miR7259	BF278161	2.5	9.242	1	22	390	411	UUAGAUCAAAGAGUAAACUAAU	AUUAAAUUAUUCUUUGAUCUAA	Cleavage	homologue to UniRef100_A7QGT6 Cluster: Chromosome chr16 scaffold_94, whole genome shotgun sequence; n=1; Vitis vinifera|Rep: Chromosome chr16 scaffold_94, whole genome shotgun sequence - Vitis vinifera (Grape), partial (8%)	-	-	-
miR7259	BG443682	1	9.699	1	23	430	452	UUAGAUCAAAGAGUAAACUAAUU	GACUAGUUUACUCUUUGAUCUAU	Cleavage	weakly similar to UniRef100_Q66GN3 Cluster: At4g28600; n=1; Arabidopsis thaliana|Rep: At4g28600 - Arabidopsis thaliana (Mouse-ear cress), partial (8%)	tetratricopeptide repeat protein 7b	10	3.6169e-08
miR7259	CO073602	2	7.575	1	23	10	32	UUAGAUCAAAGAGUAAACUAAUU	AACUAAUUUUCUCUUUGAUCUAA	Cleavage	similar to UniRef100_A7PGF9 Cluster: Chromosome chr17 scaffold_16, whole genome shotgun sequence; n=1; Vitis vinifera|Rep: Chromosome chr17 scaffold_16, whole genome shotgun sequence - Vitis vinifera (Grape), partial (53%)	d-aminoacyl-trna deacylase	20	1.12367e-91
miR7259	CO095028	1.5	8.546	1	20	760	779	UUAGAUCAAAGAGUAAACUA	CAGUUUGCUCUUUGAUCUAA	Cleavage	similar to UniRef100_A9J2D9 Cluster: Beta-lactamase domain protein; n=1; Desulfatibacillum alkenivorans AK-01|Rep: Beta-lactamase domain protein - Desulfatibacillum alkenivorans AK-01, partial (6%)	-	-	-
miR7259	CO096313	2	10.207	1	23	435	457	UUAGAUCAAAGAGUAAACUAAUU	GACUAGUUUGCUCUUUAAUCUAA	Cleavage	similar to UniRef100_A7PC85 Cluster: Chromosome chr2 scaffold_11, whole genome shotgun sequence; n=1; Vitis vinifera|Rep: Chromosome chr2 scaffold_11, whole genome shotgun sequence - Vitis vinifera (Grape), partial (21%)	-	-	-
miR7259	CO098114	1.5	11.662	1	23	643	665	UUAGAUCAAAGAGUAAACUAAUU	GACUAAUUUGCUCUUUGAUCUAA	Cleavage	similar to UniRef100_Q09LL3 Cluster: DNA-binding protein DSP1; n=1; Oryza minuta|Rep: DNA-binding protein DSP1 - Oryza minuta, partial (5%)	bifunctional nuclease in basal defense response 1	20	8.87883e-17
miR7259	CO105291	2	11.288	1	23	443	465	UUAGAUCAAAGAGUAAACUAAUU	AACUAAUUUGCUUUUUGAUCUAA	Cleavage	similar to UniRef100_A9DB60 Cluster: AMP-binding protein; n=1; Shewanella benthica KT99|Rep: AMP-binding protein - Shewanella, partial (2%)	-	-	-
miR7259	CO110844	1.5	12.462	1	23	670	692	UUAGAUCAAAGAGUAAACUAAUU	AAUUAAUUUGCUCUUUGAUCUAA	Cleavage	homologue to UniRef100_A2X368 Cluster: Ubiquitin carrier protein; n=1; Oryza sativa Indica Group|Rep: Ubiquitin carrier protein - Oryza sativa subsp. indica (Rice), partial (18%)	hypothetical protein [Zea mays]	1	2.51417e-07
miR7259	CO112676	2	9.935	1	23	37	59	UUAGAUCAAAGAGUAAACUAAUU	GACUAGUUUGCUCUUUAAUCUAA	Cleavage	similar to UniRef100_A7Q8R6 Cluster: Chromosome chr5 scaffold_64, whole genome shotgun sequence; n=1; Vitis vinifera|Rep: Chromosome chr5 scaffold_64, whole genome shotgun sequence - Vitis vinifera (Grape), partial (33%)	pyruvate dehydrogenase phosphatase	20	7.02017e-68
miR7259	CO115182	2.5	9.698	1	23	680	702	UUAGAUCAAAGAGUAAACUAAUU	GAUCAGUUUGCUCUUUGGUUUAA	Cleavage		-	-	-
miR7259	DR459077	3	7.248	1	22	63	84	UUAGAUCAAAGAGUAAACUAAU	AUUAAUUUGCUCUUUAAUCUAA	Cleavage	similar to UniRef100_A7R3U4 Cluster: Chromosome undetermined scaffold_569, whole genome shotgun sequence; n=1; Vitis vinifera|Rep: Chromosome undetermined scaffold_569, whole genome shotgun sequence - Vitis vinifera (Grape), partial (10%)	-	-	-
miR7259	DR459348	1.5	11.044	1	23	305	327	UUAGAUCAAAGAGUAAACUAAUU	GAUAAGUUUGCUCUUUGAUCUAA	Cleavage		-	-	-
miR7259	DT051757	1.5	16.758	1	20	86	105	UUAGAUCAAAGAGUAAACUA	CAGUUUGCUCUUUGAUCUAA	Cleavage	similar to UniRef100_Q7S8H1 Cluster: Predicted protein; n=1; Neurospora crassa|Rep: Predicted protein - Neurospora crassa, partial (2%)	-	-	-
miR7259	DT458988	0.5	10.264	1	23	551	573	UUAGAUCAAAGAGUAAACUAAUU	AACUAGUUUGCUCUUUGAUCUAA	Cleavage	similar to UniRef100_Q9FIK1 Cluster: Photoreceptor-interacting protein-like; n=1; Arabidopsis thaliana|Rep: Photoreceptor-interacting protein-like - Arabidopsis thaliana (Mouse-ear cress), partial (14%)	btb poz domain-containing protein	20	1.11429e-39
miR7259	DW496806	1	8.31	1	23	418	440	UUAGAUCAAAGAGUAAACUAAUU	AAUUAAUUUACUCUUUGAUCUAA	Cleavage		nudix hydrolase 25	20	8.89476e-28
miR7259	ES809074	2.5	12.291	1	23	615	637	UUAGAUCAAAGAGUAAACUAAUU	AACUAGUUUGUUCUUUGACCUAA	Cleavage	homologue to UniRef100_Q8L9C3 Cluster: Copia-like retroelement pol polyprotein; n=3; Arabidopsis thaliana|Rep: Copia-like retroelement pol polyprotein - Arabidopsis thaliana (Mouse-ear cress), partial (70%)	protein	20	1.42573e-40
miR7259	ES820574	2	15.317	1	23	318	340	UUAGAUCAAAGAGUAAACUAAUU	GAUCAAUUUACUCUUUGAUCUAA	Cleavage		-	-	-
miR7259	TC230399	2	15.709	1	23	13	35	UUAGAUCAAAGAGUAAACUAAUU	GAUCAGUUUGUUCUUUGAUCUAA	Cleavage	similar to UniRef100_P27598 Cluster: Alpha-1,4 glucan phosphorylase L isozyme, chloroplast precursor; n=1; Ipomoea batatas|Rep: Alpha-1,4 glucan phosphorylase L isozyme, chloroplast precursor - Ipomoea batatas (Sweet potato) (Batate), partial (17%)	alpha- glucan phosphorylase l chloroplastic amyloplastic-like	20	1.24809e-102
miR7259	TC241225	2	12.215	1	20	310	329	UUAGAUCAAAGAGUAAACUA	CAGUUUGCUCUUUGAUCUGA	Cleavage	similar to UniRef100_A7NX59 Cluster: Chromosome chr5 scaffold_2, whole genome shotgun sequence; n=1; Vitis vinifera|Rep: Chromosome chr5 scaffold_2, whole genome shotgun sequence - Vitis vinifera (Grape), partial (41%)	-	-	-
miR7259	TC248795	3	9.452	1	22	362	383	UUAGAUCAAAGAGUAAACUAAU	AUUGAUUUAUUUUUUGAUUUAA	Cleavage		-	-	-
miR7259	TC252854	3	15.648	1	23	940	962	UUAGAUCAAAGAGUAAACUAAUU	GAUUAAUUUGCUCUUUGAGCUAA	Cleavage	similar to UniRef100_A7R2R0 Cluster: Chromosome chr4 scaffold_443, whole genome shotgun sequence; n=1; Vitis vinifera|Rep: Chromosome chr4 scaffold_443, whole genome shotgun sequence - Vitis vinifera (Grape), partial (95%)	upf0548 protein at2g17695	20	1.77595e-70
miR7259	TC262152	0.5	6.123	1	22	241	262	UUAGAUCAAAGAGUAAACUAAU	AUUAGUUUACUUUUUGAUCUAA	Cleavage		-	-	-
miR7259	TC280271	3	8.231	1	23	912	934	UUAGAUCAAAGAGUAAACUAAUU	GAUCAAUUUGCUCUUUGAUUUAA	Cleavage	homologue to UniRef100_Q6X4V5 Cluster: ABC transporter; n=1; Gossypium hirsutum|Rep: ABC transporter - Gossypium hirsutum (Upland cotton) (Gossypium mexicanum), partial (30%)	abc transporter g family member 11-like	20	9.46868e-105
miR7260	ES844156	2.5	21.083	1	20	527	546	UAGAAACUCGAUCGUCUUCU	AGAGGAUGAUAGAGUUUCUG	Translation	weakly similar to UniRef100_A7PLQ2 Cluster: Chromosome chr7 scaffold_20, whole genome shotgun sequence; n=1; Vitis vinifera|Rep: Chromosome chr7 scaffold_20, whole genome shotgun sequence - Vitis vinifera (Grape), partial (12%)	condensin-2 complex subunit g2	20	1.64506e-77
miR7260	TC235574	3	16.621	1	20	740	759	UAGAAACUCGAUCGUCUUCU	UGAAGAUGAUUCAGUUUCUA	Translation	similar to UniRef100_A7PHL5 Cluster: Chromosome chr17 scaffold_16, whole genome shotgun sequence; n=1; Vitis vinifera|Rep: Chromosome chr17 scaffold_16, whole genome shotgun sequence - Vitis vinifera (Grape), partial (45%)	rna pseudourine synthase 7	20	1.99923e-99
miR7260	TC243089	0	16.847	1	20	222	241	UAGAAACUCGAUCGUCUUCU	AGAAGACGAUCGAGUUUCUA	Cleavage	weakly similar to UniRef100_P09514 Cluster: Readthrough protein; n=2; Beet western yellows virus-FL1|Rep: Readthrough protein - Turnip yellows virus (isolate FL-1) (TuYV) (BWYV-FL1), partial (12%)	rt protein	20	4.32123e-124
miR7260	TC243490	3	22.726	1	20	847	866	UAGAAACUCGAUCGUCUUCU	GGAAGGUGAUCGGGUUUUUG	Cleavage	similar to UniRef100_A4Q9A0 Cluster: Abscisic insensitive 1B; n=1; Populus tremula|Rep: Abscisic insensitive 1B - Populus tremula (European aspen), partial (11%)	abscisic insensitive 1b	20	1.69852e-22
miR7260	TC250114	3	17.14	1	20	607	626	UAGAAACUCGAUCGUCUUCU	UGAAGAUGAUUCAGUUUCUA	Translation	similar to UniRef100_A7PHL5 Cluster: Chromosome chr17 scaffold_16, whole genome shotgun sequence; n=1; Vitis vinifera|Rep: Chromosome chr17 scaffold_16, whole genome shotgun sequence - Vitis vinifera (Grape), partial (18%)	rna pseudourine synthase 7	20	7.28397e-42
miR7260	TC264887	3	16.712	1	20	1379	1398	UAGAAACUCGAUCGUCUUCU	UGAAGAUGAUUCAGUUUCUA	Translation	similar to UniRef100_A7PHL5 Cluster: Chromosome chr17 scaffold_16, whole genome shotgun sequence; n=1; Vitis vinifera|Rep: Chromosome chr17 scaffold_16, whole genome shotgun sequence - Vitis vinifera (Grape), partial (84%)	rna pseudourine synthase 7	20	4.8423e-150
miR7260	TC266610	3	8.379	1	20	70	89	UAGAAACUCGAUCGUCUUCU	AGAAGAAGAUCUAGUUUCUU	Translation	similar to UniRef100_A1RVM4 Cluster: Lysine exporter protein (LYSE/YGGA) precursor; n=1; Pyrobaculum islandicum DSM 4184|Rep: Lysine exporter protein (LYSE/YGGA) precursor - Pyrobaculum islandicum (strain DSM 4184 / JCM 9189), partial (7%)	-	-	-
miR7262	DW487884	3	15.815	1	20	464	483	UAGACACUCUGGGCACAAUA	UAUUGUGUUUGGCGUGUCUA	Cleavage	homologue to UniRef100_A7PNS7 Cluster: Chromosome chr8 scaffold_23, whole genome shotgun sequence; n=1; Vitis vinifera|Rep: Chromosome chr8 scaffold_23, whole genome shotgun sequence - Vitis vinifera (Grape), partial (39%)	conserved hypothetical protein [Ricinus communis]	20	1.49423e-18
miR7262	ES821142	3	15.624	1	21	657	677	UAGACACUCUGGGCACAAUAG	UUGUGGUGCUGAGAGUGUCUA	Translation	weakly similar to UniRef100_A7PPJ2 Cluster: Chromosome chr8 scaffold_23, whole genome shotgun sequence; n=1; Vitis vinifera|Rep: Chromosome chr8 scaffold_23, whole genome shotgun sequence - Vitis vinifera (Grape), partial (23%)	enth vhs-like protein	20	1.53348e-56
miR7262	TC279040	3	20.546	1	21	678	698	UAGACACUCUGGGCACAAUAG	UUGUGGUGCUGAGAGUGUCUA	Translation	weakly similar to UniRef100_A7PPJ2 Cluster: Chromosome chr8 scaffold_23, whole genome shotgun sequence; n=1; Vitis vinifera|Rep: Chromosome chr8 scaffold_23, whole genome shotgun sequence - Vitis vinifera (Grape), partial (29%)	enth vhs-like protein	20	5.68339e-58
miR7263	DR452923	3	11.655	1	20	471	490	AUUGAUCUGUAUCGAUUAUC	GAUAAUCGAAACCGGUUAAU	Translation	similar to UniRef100_Q9LDK9 Cluster: Beta-adaptin-like protein A; n=1; Arabidopsis thaliana|Rep: Beta-adaptin-like protein A - Arabidopsis thaliana (Mouse-ear cress), partial (9%)	beta-adaptin-like protein a	20	4.64749e-22
miR7263	ES822829	2.5	12.212	1	21	217	236	AUUGAUCUGUAUCGAUUAUCU	GGAUGAU-GAUACAGAUCAAU	Cleavage	similar to UniRef100_A7P6U8 Cluster: Chromosome chr9 scaffold_7, whole genome shotgun sequence; n=1; Vitis vinifera|Rep: Chromosome chr9 scaffold_7, whole genome shotgun sequence - Vitis vinifera (Grape), partial (75%)	protein	20	3.82401e-105
miR7263	TC237757	2.5	12.004	1	21	282	301	AUUGAUCUGUAUCGAUUAUCU	GGAUGAU-GAUACAGAUCAAU	Cleavage	similar to UniRef100_A7P6U8 Cluster: Chromosome chr9 scaffold_7, whole genome shotgun sequence; n=1; Vitis vinifera|Rep: Chromosome chr9 scaffold_7, whole genome shotgun sequence - Vitis vinifera (Grape), partial (97%)	protein	20	7.4676e-108
miR7264	CO128444	3	7.903	1	20	558	577	ACUCUCUUCCAAAGGCUUCA	UGAAGUUUUUGGAGGAGAAU	Cleavage	similar to UniRef100_Q42586 Cluster: Uridine 5'-monophosphate synthase (UMP synthase) [Includes: Orotate phosphoribosyltransferase (EC 2.4.2.10) (OPRTase); Orotidine 5'- phosphate decarboxylase (EC 4.1.1.23) (OMPdecase)]; n=1; Arabidopsis thaliana|Rep: Uridine 5'-monophosphate synthase (UMP synthase) [Includes: Orotate phosphoribosyltransferase (EC 2.4.2.10) (OPRTase); Orotidine 5'- phosphate dec…	uridine 5 -monophosphate synthase	20	2.10869e-82
miR7264	ES827525	3	18.658	1	22	35	56	ACUCUCUUCCAAAGGCUUCAAG	UUUGAGGCAUUUGGAAGAGAAU	Cleavage	similar to UniRef100_Q4PJW0 Cluster: Phenylalanine ammonia-lyase; n=1; Ulmus pumila|Rep: Phenylalanine ammonia-lyase - Ulmus pumila, partial (23%)	phenylalanine ammonia-lyase	20	1.99587e-66
miR7264	ES852010	3	17.715	1	22	474	495	ACUCUCUUCCAAAGGCUUCAAG	UUUGAGGCAUUUGGAAGAGAAU	Cleavage	similar to UniRef100_A0EKE6 Cluster: Phenylalanine ammonia lyase; n=1; Pyrus communis|Rep: Phenylalanine ammonia lyase - Pyrus communis (Pear), partial (40%)	phenylalanine ammonia-lyase	20	0
miR7264	EV499263	3	11.62	1	20	351	370	ACUCUCUUCCAAAGGCUUCA	UGAAGUUUUUGGAGGAGAAU	Cleavage	similar to UniRef100_Q42586 Cluster: Uridine 5'-monophosphate synthase (UMP synthase) [Includes: Orotate phosphoribosyltransferase (EC 2.4.2.10) (OPRTase); Orotidine 5'- phosphate decarboxylase (EC 4.1.1.23) (OMPdecase)]; n=1; Arabidopsis thaliana|Rep: Uridine 5'-monophosphate synthase (UMP synthase) [Includes: Orotate phosphoribosyltransferase (EC 2.4.2.10) (OPRTase); Orotidine 5'- phosphate dec…	uridine 5 -monophosphate synthase	20	7.75088e-79
miR7264	TC230890	3	17.715	1	22	693	714	ACUCUCUUCCAAAGGCUUCAAG	UUUGAGGCAUUUGGAAGAGAAU	Cleavage	homologue to UniRef100_Q9XFX5 Cluster: Phenylalanine-ammonia lyase; n=1; Citrus clementina x Citrus reticulata|Rep: Phenylalanine-ammonia lyase - Citrus clementina x Citrus reticulata, partial (43%)	phenylalanine ammonia-lyase	20	0
miR7264	TC234099	3	11.139	1	20	628	647	ACUCUCUUCCAAAGGCUUCA	UGAAGUUUUUGGAGGAGAAU	Cleavage	similar to UniRef100_Q42586 Cluster: Uridine 5'-monophosphate synthase (UMP synthase) [Includes: Orotate phosphoribosyltransferase (EC 2.4.2.10) (OPRTase); Orotidine 5'- phosphate decarboxylase (EC 4.1.1.23) (OMPdecase)]; n=1; Arabidopsis thaliana|Rep: Uridine 5'-monophosphate synthase (UMP synthase) [Includes: Orotate phosphoribosyltransferase (EC 2.4.2.10) (OPRTase); Orotidine 5'- phosphate dec…	uridine 5 -monophosphate synthase	20	2.6042e-129
miR7264	TC243913	3	13.086	1	20	58	77	ACUCUCUUCCAAAGGCUUCA	UGAAGUUUUUGGAGGAGAAU	Cleavage	similar to UniRef100_A7Q5M8 Cluster: Chromosome undetermined scaffold_53, whole genome shotgun sequence; n=1; Vitis vinifera|Rep: Chromosome undetermined scaffold_53, whole genome shotgun sequence - Vitis vinifera (Grape), partial (62%)	uridine 5 -monophosphate synthase	20	2.13682e-162
miR7264	TC247974	3	17.811	1	22	791	812	ACUCUCUUCCAAAGGCUUCAAG	UUUGAGGCAUUUGGAAGAGAAU	Cleavage	homologue to UniRef100_Q0GA81 Cluster: Phenylalanine ammonia lyase; n=1; Jatropha curcas|Rep: Phenylalanine ammonia lyase - Jatropha curcas, partial (64%)	phenylalanine ammonia-lyase	20	0
miR7264	TC251814	3	9.771	1	20	113	132	ACUCUCUUCCAAAGGCUUCA	UGAAGUUUUUGGAGGAGAAU	Cleavage	similar to UniRef100_Q1RU71 Cluster: Phosphoribosyltransferase; Orotidine 5-phosphate decarboxylase; n=1; Medicago truncatula|Rep: Phosphoribosyltransferase; Orotidine 5-phosphate decarboxylase - Medicago truncatula (Barrel medic), partial (65%)	uridine 5 -monophosphate synthase	20	1.07834e-150
miR7264	TC254417	3	11.139	1	20	120	139	ACUCUCUUCCAAAGGCUUCA	UGAAGUUUUUGGAGGAGAAU	Cleavage	similar to UniRef100_Q42942 Cluster: Uridine 5'-monophosphate synthase (UMP synthase) [Includes: Orotate phosphoribosyltransferase (EC 2.4.2.10) (OPRTase); Orotidine 5'- phosphate decarboxylase (EC 4.1.1.23) (OMPdecase)]; n=1; Nicotiana tabacum|Rep: Uridine 5'-monophosphate synthase (UMP synthase) [Includes: Orotate phosphoribosyltransferase (EC 2.4.2.10) (OPRTase); Orotidine 5'- phosphate decarb…	uridine 5 -monophosphate synthase	20	1.78944e-175
miR7264	TC254906	3	10.234	1	20	220	239	ACUCUCUUCCAAAGGCUUCA	UGAAGUUUUUGGAGGAGAAU	Cleavage	similar to UniRef100_Q1RU71 Cluster: Phosphoribosyltransferase; Orotidine 5-phosphate decarboxylase; n=1; Medicago truncatula|Rep: Phosphoribosyltransferase; Orotidine 5-phosphate decarboxylase - Medicago truncatula (Barrel medic), partial (68%)	uridine 5 -monophosphate synthase	20	9.0481e-123
miR7264	TC255236	3	21.439	1	22	468	489	ACUCUCUUCCAAAGGCUUCAAG	UUUGAGGCAUUUGGAAGAGAAU	Cleavage	similar to UniRef100_Q94C45 Cluster: Phenylalanine ammonia-lyase 1; n=2; Manihot esculenta|Rep: Phenylalanine ammonia-lyase 1 - Manihot esculenta (Cassava) (Manioc), partial (48%)	phenylalanine ammonia-lyase	20	0
miR7264	TC273593	3	17.715	1	22	1067	1088	ACUCUCUUCCAAAGGCUUCAAG	UUUGAGGCAUUUGGAAGAGAAU	Cleavage	similar to UniRef100_Q0GA81 Cluster: Phenylalanine ammonia lyase; n=1; Jatropha curcas|Rep: Phenylalanine ammonia lyase - Jatropha curcas, partial (64%)	phenylalanine ammonia-lyase	20	0
miR7266	CO118485	2.5	7.586	1	21	519	539	AAUGGCAUUGAUGUAGCAGCU	AAUUGCCACAUCAAUGCCAUU	Cleavage		-	-	-
miR7266	ES839945	2.5	16.129	1	20	443	462	AAUGGCAUUGAUGUAGCAGC	UCUGCUACAACAAUGCUAUU	Translation	similar to UniRef100_A3FMH4 Cluster: UGT protein; n=1; Gossypium hirsutum|Rep: UGT protein - Gossypium hirsutum (Upland cotton) (Gossypium mexicanum), partial (81%)	udp-glycosyltransferase 1	20	1.66009e-137
miR7266	FL577063	3	12.857	1	21	14	34	AAUGGCAUUGAUGUAGCAGCU	GGCUGUUACAUGAAUGCUAUA	Translation	homologue to UniRef100_A0D506 Cluster: Chromosome undetermined scaffold_38 whole genome shotgun sequence; n=1; Paramecium, partial (2%)	-	-	-
miR7266	TC234309	2.5	20.542	1	20	468	487	AAUGGCAUUGAUGUAGCAGC	UCUGCUACAACAAUGCUAUU	Translation	UGT protein;GhUGT2	protein	20	0
miR7266	TC234516	2	17.981	1	20	342	361	AAUGGCAUUGAUGUAGCAGC	GCUGCGUCAUCAAUGCCAUU	Cleavage	similar to UniRef100_Q52ZH7 Cluster: FPA; n=2; Pisum sativum|Rep: FPA - Pisum sativum (Garden pea), partial (9%)	flowering time control protein fpa	20	2.59643e-34
miR7266	TC235530	2.5	17.614	1	20	439	458	AAUGGCAUUGAUGUAGCAGC	UCUGCUACAACAAUGCUAUU	Translation	similar to UniRef100_A3FMH3 Cluster: UGT protein; n=1; Gossypium hirsutum|Rep: UGT protein - Gossypium hirsutum (Upland cotton) (Gossypium mexicanum), partial (76%)	ugt protein	20	2.9675e-172
miR7266	TC246298	3	16.835	1	20	808	827	AAUGGCAUUGAUGUAGCAGC	GCUGCUGCUUCAAUGUUGUU	Cleavage	similar to UniRef100_A7PMI8 Cluster: Chromosome chr14 scaffold_21, whole genome shotgun sequence; n=1; Vitis vinifera|Rep: Chromosome chr14 scaffold_21, whole genome shotgun sequence - Vitis vinifera (Grape), partial (36%)	protein	20	3.4996e-98
miR7266	TC250245	2.5	18.598	1	20	680	699	AAUGGCAUUGAUGUAGCAGC	GCUGGUACAUCAAUGCCAGU	Cleavage	similar to UniRef100_A7PTX9 Cluster: Chromosome chr7 scaffold_31, whole genome shotgun sequence; n=1; Vitis vinifera|Rep: Chromosome chr7 scaffold_31, whole genome shotgun sequence - Vitis vinifera (Grape), partial (98%)	zinc finger ccch domain-containing protein 32	20	0
miR7266	TC263079	3	15.244	1	21	245	265	AAUGGCAUUGAUGUAGCAGCU	ACUUGCUACAUUGAUGCUAUU	Cleavage	weakly similar to UniRef100_A7QBC9 Cluster: Chromosome chr4 scaffold_73, whole genome shotgun sequence; n=1; Vitis vinifera|Rep: Chromosome chr4 scaffold_73, whole genome shotgun sequence - Vitis vinifera (Grape), partial (11%)	auxin-induced protein 5ng4	20	1.0495e-09
miR7266	TC273795	3	13.526	1	20	1484	1503	AAUGGCAUUGAUGUAGCAGC	ACUGCUACAUUAAUGCCCUU	Cleavage	similar to UniRef100_A7PUG9 Cluster: Chromosome chr7 scaffold_31, whole genome shotgun sequence; n=1; Vitis vinifera|Rep: Chromosome chr7 scaffold_31, whole genome shotgun sequence - Vitis vinifera (Grape), partial (73%)	eto1-like protein 1-like	20	0
miR7266	TC274097	3	14.744	1	20	198	217	AAUGGCAUUGAUGUAGCAGC	ACUGCUACAUUAAUGCCCUU	Cleavage	homologue to UniRef100_A7PUG9 Cluster: Chromosome chr7 scaffold_31, whole genome shotgun sequence; n=1; Vitis vinifera|Rep: Chromosome chr7 scaffold_31, whole genome shotgun sequence - Vitis vinifera (Grape), partial (25%)	eto1-like protein 1-like	20	1.08679e-107
miR7266	TC278456	3	20.704	1	21	235	255	AAUGGCAUUGAUGUAGCAGCU	AGCUGUUAUGCCAAUGCUAUU	Translation	similar to UniRef100_A7NUN3 Cluster: Chromosome chr18 scaffold_1, whole genome shotgun sequence; n=1; Vitis vinifera|Rep: Chromosome chr18 scaffold_1, whole genome shotgun sequence - Vitis vinifera (Grape), partial (33%)	ubiquitin carboxyl-terminal hydrolase 16-like	20	0
miR7266	TC279085	2.5	17.173	1	20	75	94	AAUGGCAUUGAUGUAGCAGC	UCUGCUACAACAAUGCUAUU	Translation	similar to UniRef100_A3FMH3 Cluster: UGT protein; n=1; Gossypium hirsutum|Rep: UGT protein - Gossypium hirsutum (Upland cotton) (Gossypium mexicanum), partial (63%)	protein	20	6.95379e-166
miR7267	CO077276	1.5	20.701	1	21	633	653	UUGUACGUUAGAUUAAAGAGC	GCUCUUUAAUUUAAUGUACAG	Cleavage	similar to UniRef100_Q9SS82 Cluster: MZB10.8 protein; n=1; Arabidopsis thaliana|Rep: MZB10.8 protein - Arabidopsis thaliana (Mouse-ear cress), partial (31%)	protein	19	1.39497e-29
miR7267	CO085355	2.5	15.26	1	21	640	660	UUGUACGUUAGAUUAAAGAGC	GCUUUUUAAUCUAAUAUACAA	Cleavage	homologue to UniRef100_A2C0Z6 Cluster: Biotin/lipoate A/B protein ligase family; n=1; Prochlorococcus marinus str. NATL1A|Rep: Biotin/lipoate A/B protein ligase family - Prochlorococcus marinus (strain NATL1A), partial (5%)	-	-	-
miR7267	CO095028	2	9.523	1	21	766	786	UUGUACGUUAGAUUAAAGAGC	GCUCUUUGAUCUAAUGUAUAG	Cleavage	similar to UniRef100_A9J2D9 Cluster: Beta-lactamase domain protein; n=1; Desulfatibacillum alkenivorans AK-01|Rep: Beta-lactamase domain protein - Desulfatibacillum alkenivorans AK-01, partial (6%)	-	-	-
miR7267	CO096075	2.5	10.016	1	21	80	100	UUGUACGUUAGAUUAAAGAGC	GCUCUUUAAUCUAACGCACAU	Cleavage	similar to UniRef100_Q9A3U1 Cluster: Thiolase family protein; n=1; Caulobacter vibrioides|Rep: Thiolase family protein -, partial (3%)	-	-	-
miR7267	CO102961	1.5	13.943	1	20	94	113	UUGUACGUUAGAUUAAAGAG	CUUUUUAAUCUAACGUAUAG	Cleavage	similar to UniRef100_A7Q6S3 Cluster: Chromosome chr12 scaffold_57, whole genome shotgun sequence; n=1; Vitis vinifera|Rep: Chromosome chr12 scaffold_57, whole genome shotgun sequence - Vitis vinifera (Grape), partial (20%)	serine esterase family protein	20	1.95597e-93
miR7267	CO105291	2	11.665	1	21	452	472	UUGUACGUUAGAUUAAAGAGC	GCUUUUUGAUCUAACGUAUAG	Cleavage	similar to UniRef100_A9DB60 Cluster: AMP-binding protein; n=1; Shewanella benthica KT99|Rep: AMP-binding protein - Shewanella, partial (2%)	-	-	-
miR7267	CO107184	1.5	9.388	1	20	731	750	UUGUACGUUAGAUUAAAGAG	UUCUUUAAUCUAAUGUACAG	Cleavage	similar to UniRef100_A7R1R9 Cluster: Chromosome chr4 scaffold_373, whole genome shotgun sequence; n=1; Vitis vinifera|Rep: Chromosome chr4 scaffold_373, whole genome shotgun sequence - Vitis vinifera (Grape), partial (11%)	-	-	-
miR7267	CO110739	2	15.588	1	21	196	216	UUGUACGUUAGAUUAAAGAGC	GCUCUUUGAUCUAUUGUACAA	Cleavage	similar to UniRef100_A7NXR1 Cluster: Chromosome chr5 scaffold_2, whole genome shotgun sequence; n=1; Vitis vinifera|Rep: Chromosome chr5 scaffold_2, whole genome shotgun sequence - Vitis vinifera (Grape), partial (15%)	inhibitor of growth protein 4-like	1	0.000159362
miR7267	CO111381	2.5	10.156	1	21	708	728	UUGUACGUUAGAUUAAAGAGC	GCUCUUUAAUCUAACAUACAU	Cleavage	weakly similar to UniRef100_Q9ZVV2 Cluster: T5A14.3 protein; n=1; Arabidopsis thaliana|Rep: T5A14.3 protein - Arabidopsis thaliana (Mouse-ear cress), partial (6%)	p-loop containing nucleoside triphosphate hydrolase-like protein	9	2.75959e-16
miR7267	CO130441	2	14.708	1	21	302	322	UUGUACGUUAGAUUAAAGAGC	GCUCUUUGAUCUAUCGUACAG	Cleavage	homologue to UniRef100_Q1H5B2 Cluster: At3g07890; n=2; Arabidopsis thaliana|Rep: At3g07890 - Arabidopsis thaliana (Mouse-ear cress), partial (10%)	tbc domain-containing protein	20	5.11777e-18
miR7267	DR459077	2	13.079	1	21	71	91	UUGUACGUUAGAUUAAAGAGC	GCUCUUUAAUCUAAUAUACAA	Cleavage	similar to UniRef100_A7R3U4 Cluster: Chromosome undetermined scaffold_569, whole genome shotgun sequence; n=1; Vitis vinifera|Rep: Chromosome undetermined scaffold_569, whole genome shotgun sequence - Vitis vinifera (Grape), partial (10%)	-	-	-
miR7267	DR459348	1	11.555	1	21	314	334	UUGUACGUUAGAUUAAAGAGC	GCUCUUUGAUCUAAUGUACAA	Cleavage		-	-	-
miR7267	DT458988	1.5	17.637	1	21	560	580	UUGUACGUUAGAUUAAAGAGC	GCUCUUUGAUCUAAUGUAUAA	Cleavage	similar to UniRef100_Q9FIK1 Cluster: Photoreceptor-interacting protein-like; n=1; Arabidopsis thaliana|Rep: Photoreceptor-interacting protein-like - Arabidopsis thaliana (Mouse-ear cress), partial (14%)	btb poz domain-containing protein	20	1.11429e-39
miR7267	DT464501	1	13.612	1	21	229	249	UUGUACGUUAGAUUAAAGAGC	GCUCUUUUAUCUAACGUACAA	Cleavage	similar to UniRef100_A7QDX8 Cluster: Chromosome chr4 scaffold_83, whole genome shotgun sequence; n=1; Vitis vinifera|Rep: Chromosome chr4 scaffold_83, whole genome shotgun sequence - Vitis vinifera (Grape), partial (18%)	calcium dependent protein partial	20	6.7088e-54
miR7267	DW230936	2	10.082	1	21	59	79	UUGUACGUUAGAUUAAAGAGC	GCUCUUUAAUCUAACCUAUAA	Cleavage		protein	20	3.3402e-72
miR7267	ES799029	2	9.237	1	21	455	475	UUGUACGUUAGAUUAAAGAGC	GCUUUUUUAUCUAAUGUACAA	Cleavage	similar to UniRef100_A5P4Y1 Cluster: Peptidase S1 and S6, chymotrypsin/Hap precursor; n=1; Methylobacterium sp. 4-46|Rep: Peptidase S1 and S6, chymotrypsin/Hap precursor - Methylobacterium sp. 4-46, partial (6%)	gtp binding	9	2.99585e-08
miR7267	TC230399	2	19.097	1	21	22	42	UUGUACGUUAGAUUAAAGAGC	GUUCUUUGAUCUAACGUAUAG	Cleavage	similar to UniRef100_P27598 Cluster: Alpha-1,4 glucan phosphorylase L isozyme, chloroplast precursor; n=1; Ipomoea batatas|Rep: Alpha-1,4 glucan phosphorylase L isozyme, chloroplast precursor - Ipomoea batatas (Sweet potato) (Batate), partial (17%)	alpha- glucan phosphorylase l chloroplastic amyloplastic-like	20	1.24809e-102
miR7267	TC241225	1.5	11.175	1	21	316	336	UUGUACGUUAGAUUAAAGAGC	GCUCUUUGAUCUGACGUAUAA	Cleavage	similar to UniRef100_A7NX59 Cluster: Chromosome chr5 scaffold_2, whole genome shotgun sequence; n=1; Vitis vinifera|Rep: Chromosome chr5 scaffold_2, whole genome shotgun sequence - Vitis vinifera (Grape), partial (41%)	-	-	-
miR7267	TC245885	2.5	15.293	1	21	658	678	UUGUACGUUAGAUUAAAGAGC	GUUCUUUGAUUUAAUGUACAG	Cleavage		-	-	-
miR7267	TC252854	2	20.313	1	21	949	969	UUGUACGUUAGAUUAAAGAGC	GCUCUUUGAGCUAACGUACAG	Cleavage	similar to UniRef100_A7R2R0 Cluster: Chromosome chr4 scaffold_443, whole genome shotgun sequence; n=1; Vitis vinifera|Rep: Chromosome chr4 scaffold_443, whole genome shotgun sequence - Vitis vinifera (Grape), partial (95%)	upf0548 protein at2g17695	20	1.77595e-70
miR7267	TC255746	2.5	9.546	1	21	176	196	UUGUACGUUAGAUUAAAGAGC	GCUUUUUAAUCUAAUGGACAA	Cleavage	similar to UniRef100_A7PJQ4 Cluster: Chromosome chr12 scaffold_18, whole genome shotgun sequence; n=1; Vitis vinifera|Rep: Chromosome chr12 scaffold_18, whole genome shotgun sequence - Vitis vinifera (Grape), partial (11%)	zinc finger (c3hc4-type ring finger)	20	2.90133e-24
miR7267	TC256918	1	11.636	1	20	822	841	UUGUACGUUAGAUUAAAGAG	CUCUUUAAUUUAACGUACAG	Cleavage	similar to UniRef100_A7PCD9 Cluster: Chromosome chr2 scaffold_11, whole genome shotgun sequence; n=1; Vitis vinifera|Rep: Chromosome chr2 scaffold_11, whole genome shotgun sequence - Vitis vinifera (Grape), partial (19%)	hypothetical protein MTR_5g014010 [Medicago truncatula]	15	8.48557e-25
miR7267	TC266216	1.5	8.265	1	20	400	419	UUGUACGUUAGAUUAAAGAG	CUUUUUAAUCUAAUGUACAG	Cleavage		-	-	-
miR7267	TC279114	2	19.89	1	21	972	992	UUGUACGUUAGAUUAAAGAGC	GCUCUUUAUUCUAAUGUACAG	Cleavage	similar to UniRef100_A7PJN6 Cluster: Chromosome chr12 scaffold_18, whole genome shotgun sequence; n=1; Vitis vinifera|Rep: Chromosome chr12 scaffold_18, whole genome shotgun sequence - Vitis vinifera (Grape), partial (47%)	small heat-shock	20	1.34552e-51
miR7267	TC280271	1.5	13.375	1	21	921	941	UUGUACGUUAGAUUAAAGAGC	GCUCUUUGAUUUAACGUACAG	Cleavage	homologue to UniRef100_Q6X4V5 Cluster: ABC transporter; n=1; Gossypium hirsutum|Rep: ABC transporter - Gossypium hirsutum (Upland cotton) (Gossypium mexicanum), partial (30%)	abc transporter g family member 11-like	20	9.46868e-105
miR7268	BF273223	3	16.319	1	20	334	353	UUUAAAUCUAUAAAGACUCC	CAAGUCUUUAGAGAUUUAAA	Translation	similar to UniRef100_A7QT18 Cluster: Chromosome undetermined scaffold_165, whole genome shotgun sequence; n=1; Vitis vinifera|Rep: Chromosome undetermined scaffold_165, whole genome shotgun sequence - Vitis vinifera (Grape), partial (4%)	-	-	-
miR7268	BQ402751	3	12.16	1	21	256	276	UUUAAAUCUAUAAAGACUCCA	UGGAGUUUUUUUAAGUUUAAA	Translation	similar to UniRef100_A7PL25 Cluster: Chromosome chr7 scaffold_20, whole genome shotgun sequence; n=1; Vitis vinifera|Rep: Chromosome chr7 scaffold_20, whole genome shotgun sequence - Vitis vinifera (Grape), partial (19%)	pinus taeda anonymous locus 0_4352_01 genomic sequence	20	5.18431e-30
miR7268	BQ403748	3	21.365	1	21	429	449	UUUAAAUCUAUAAAGACUCCA	UGGAUUUUUUAAAGGUUUAAA	Translation	similar to UniRef100_A7P058 Cluster: Chromosome chr6 scaffold_3, whole genome shotgun sequence; n=1; Vitis vinifera|Rep: Chromosome chr6 scaffold_3, whole genome shotgun sequence - Vitis vinifera (Grape), partial (11%)	-	-	-
miR7268	CO076738	3	22.344	1	21	281	301	UUUAAAUCUAUAAAGACUCCA	UGGGGUUUUUUUAAAUUUAAA	Translation	UniRef100_A7RR11 Cluster: Predicted protein; n=1; Nematostella vectensis|Rep: Predicted protein - Nematostella, partial (3%)	-	-	-
miR7268	DT053510	2	11.386	1	20	98	117	UUUAAAUCUAUAAAGACUCC	GGAUUCUUUAUAGGUUUAGA	Cleavage	similar to UniRef100_Q9SUW0 Cluster: Trehalose-6-phosphate phosphatase-like protein; n=1; Arabidopsis thaliana|Rep: Trehalose-6-phosphate phosphatase-like protein - Arabidopsis thaliana (Mouse-ear cress), partial (20%)	trehalose-6-phosphate phosphatase	20	3.31059e-27
miR7268	GE654054	2.5	11.519	1	20	415	434	UUUAAAUCUAUAAAGACUCC	UUAGUUUUUAUAGAUUUAAA	Cleavage	similar to UniRef100_Q3TNR0 Cluster: 2 days pregnant adult female ovary cDNA RIKEN full-length enriched library clone:, partial (15%)	-	-	-
miR7268	TC258900	2.5	17.156	1	20	633	652	UUUAAAUCUAUAAAGACUCC	GAAGUGUUUAUGGAUUUAAA	Cleavage	similar to UniRef100_A7QYS5 Cluster: Chromosome undetermined scaffold_254, whole genome shotgun sequence; n=1; Vitis vinifera|Rep: Chromosome undetermined scaffold_254, whole genome shotgun sequence - Vitis vinifera (Grape), partial (97%)	cornichon family protein	20	5.78818e-46
miR7268	TC271791	2.5	16.944	1	20	1009	1028	UUUAAAUCUAUAAAGACUCC	GGUGUUUUUAAAGAUUUAAA	Translation	similar to UniRef100_A7PHD2 Cluster: Chromosome chr17 scaffold_16, whole genome shotgun sequence; n=1; Vitis vinifera|Rep: Chromosome chr17 scaffold_16, whole genome shotgun sequence - Vitis vinifera (Grape), partial (26%)	protein	20	4.86223e-45
miR7268	TC272943	1.5	17.84	1	21	1114	1134	UUUAAAUCUAUAAAGACUCCA	UGGAGUGUUUAUGGAUUUAAA	Cleavage	weakly similar to UniRef100_O81772 Cluster: Peroxidase 46 precursor; n=1; Arabidopsis thaliana|Rep: Peroxidase 46 precursor - Arabidopsis thaliana (Mouse-ear cress), partial (64%)	rna lariat debranching	20	8.86852e-133
miR7269	BF270880	3	8.125	1	20	35	54	AAUGGAGGAGUUGGAAAGAU	AUCUUUUCAGUUCCUCUAUC	Cleavage	UniRef100_Q8S359 Cluster: GIA/RGA-like gibberellin response modulator; n=1; Argyroxiphium kauense|Rep: GIA/RGA-like, partial (2%)	hypothetical protein OsI_29730 [Oryza sativa Indica Group]	2	2.32462e-05
miR7269	BQ402655	3	14.223	1	21	445	465	AAUGGAGGAGUUGGAAAGAUU	AAGCUUUCCAACUCUUCCUUU	Cleavage	similar to UniRef100_Q9ZNT1 Cluster: NADH-cytochrome b5 reductase; n=2; Arabidopsis thaliana|Rep: NADH-cytochrome b5 reductase - Arabidopsis thaliana (Mouse-ear cress), partial (32%)	nadh-cytochrome b5 reductase	20	1.43487e-30
miR7269	CO118617	2.5	12.857	1	20	317	336	AAUGGAGGAGUUGGAAAGAU	AUUUUUCCAACUCCUCCGCU	Cleavage	weakly similar to UniRef100_A7QQF0 Cluster: Chromosome undetermined scaffold_142, whole genome shotgun sequence; n=1; Vitis vinifera|Rep: Chromosome undetermined scaffold_142, whole genome shotgun sequence - Vitis vinifera (Grape), partial (13%)	wpp domain-interacting protein 2-like	20	2.64199e-34
miR7269	DW243831	1.5	8.751	1	20	464	483	AAUGGAGGAGUUGGAAAGAU	AUCUUUCCAAUUCCUCCAUG	Cleavage	similar to UniRef100_A7R0C0 Cluster: Chromosome undetermined scaffold_302, whole genome shotgun sequence; n=1; Vitis vinifera|Rep: Chromosome undetermined scaffold_302, whole genome shotgun sequence - Vitis vinifera (Grape), partial (21%)	cysteine-rich receptor-like protein kinase 29-like	20	1.27344e-83
miR7269	DW244548	3	8.769	1	21	65	85	AAUGGAGGAGUUGGAAAGAUU	AAUCUUUUUAAUUUCUUUAUU	Cleavage	weakly similar to UniRef100_P02463 Cluster: Collagen alpha-1(IV) chain precursor; n=1; Mus musculus|Rep: Collagen alpha-1(IV) chain, partial (2%)	-	-	-
miR7269	ES791384	3	8.586	1	20	93	112	AAUGGAGGAGUUGGAAAGAU	UUUUUUUCAAUUCCUUCAUU	Cleavage	similar to UniRef100_Q9LVE2 Cluster: Serine/threonine protein phosphatase 2A 59 kDa regulatory subunit B' zeta isoform; n=1; Arabidopsis thaliana|Rep: Serine/threonine protein phosphatase 2A 59 kDa regulatory subunit B' zeta isoform - Arabidopsis thaliana (Mouse-ear cress), partial (25%)	protein phosphatase 2 (formerly 2a) regulatory subunit b	20	3.71219e-47
miR7269	ES827802	3	16.015	1	21	900	920	AAUGGAGGAGUUGGAAAGAUU	AGUUUUUCCAAUUCCUCAAUU	Cleavage	similar to UniRef100_A7QIM0 Cluster: Chromosome chr9 scaffold_104, whole genome shotgun sequence; n=1; Vitis vinifera|Rep: Chromosome chr9 scaffold_104, whole genome shotgun sequence - Vitis vinifera (Grape), partial (24%)	topless-related protein 4-like	20	5.12754e-150
miR7269	ES828495	2.5	19.255	1	21	764	784	AAUGGAGGAGUUGGAAAGAUU	AAUCUUACAAACUCCUCCGUU	Cleavage	homologue to UniRef100_A7Q8N0 Cluster: Chromosome chr5 scaffold_64, whole genome shotgun sequence; n=1; Vitis vinifera|Rep: Chromosome chr5 scaffold_64, whole genome shotgun sequence - Vitis vinifera (Grape), partial (63%)	gtp-binding protein sar1a	20	2.27026e-36
miR7269	TC229796	2.5	19.674	1	20	106	125	AAUGGAGGAGUUGGAAAGAU	GUCUCUCCAACUCCUCUGUU	Cleavage	UniRef100_Q0PW29 Cluster: GRP-like protein 2; n=1; Gossypium hirsutum|Rep: GRP-like protein 2 - Gossypium hirsutum (Upland cotton) (Gossypium mexicanum), complete	alpha- -glucan-protein synthase	20	0
miR7269	TC230426	2.5	19.962	1	20	10	29	AAUGGAGGAGUUGGAAAGAU	GUCUCUCCAACUCCUCUGUU	Cleavage	UniRef100_Q0PW29 Cluster: GRP-like protein 2; n=1; Gossypium hirsutum|Rep: GRP-like protein 2 - Gossypium hirsutum (Upland cotton) (Gossypium mexicanum), complete	alpha- -glucan-protein synthase	20	0
miR7269	TC238135	2.5	19.674	1	20	116	135	AAUGGAGGAGUUGGAAAGAU	GUCUCUCCAACUCCUCUGUU	Cleavage	homologue to UniRef100_Q8VWN8 Cluster: Reversibly glycosylated polypeptide; n=1; Gossypium hirsutum|Rep: Reversibly glycosylated polypeptide - Gossypium hirsutum (Upland cotton) (Gossypium mexicanum), partial (79%)	alpha- -glucan-protein synthase	20	7.50482e-161
miR7269	TC244407	2.5	20.726	1	21	513	533	AAUGGAGGAGUUGGAAAGAUU	AAUCUUACAAACUCCUCCGUU	Cleavage	homologue to UniRef100_A7Q8N0 Cluster: Chromosome chr5 scaffold_64, whole genome shotgun sequence; n=1; Vitis vinifera|Rep: Chromosome chr5 scaffold_64, whole genome shotgun sequence - Vitis vinifera (Grape), complete	gtp-binding protein sar1a	20	1.16662e-105
miR7269	TC252530	2.5	12.23	1	20	682	701	AAUGGAGGAGUUGGAAAGAU	AUCUAUUCAGUUCCUCCAUU	Cleavage	similar to UniRef100_Q1ACB3 Cluster: Homogentisate phytyltransferase VTE2-2; n=1; Arabidopsis thaliana|Rep: Homogentisate phytyltransferase VTE2-2 - Arabidopsis thaliana (Mouse-ear cress), partial (82%)	homogentisate solanesyltransferase	20	0
miR7269	TC254096	3	10.668	1	21	110	130	AAUGGAGGAGUUGGAAAGAUU	AAACUUUCCAGCUCCUUCAUG	Cleavage	weakly similar to UniRef100_Q9SYP7 Cluster: F9H16.11 protein; n=1; Arabidopsis thaliana|Rep: F9H16.11 protein - Arabidopsis thaliana (Mouse-ear cress), partial (12%)	arid bright dna-binding domain-containing protein	20	1.30789e-22
miR7269	TC258085	2.5	20.069	1	21	288	308	AAUGGAGGAGUUGGAAAGAUU	AAUCUUACAAACUCCUCCGUU	Cleavage	homologue to UniRef100_A7Q8N0 Cluster: Chromosome chr5 scaffold_64, whole genome shotgun sequence; n=1; Vitis vinifera|Rep: Chromosome chr5 scaffold_64, whole genome shotgun sequence - Vitis vinifera (Grape), partial (67%)	gtp-binding protein sar1a	20	6.29884e-58
miR7269	TC264016	3	13.303	1	21	90	110	AAUGGAGGAGUUGGAAAGAUU	AAUCUUUUUGACUCUUUCGUU	Cleavage	similar to UniRef100_A7P015 Cluster: Chromosome chr6 scaffold_3, whole genome shotgun sequence; n=1; Vitis vinifera|Rep: Chromosome chr6 scaffold_3, whole genome shotgun sequence - Vitis vinifera (Grape), partial (83%)	e3 ubiquitin-protein ligase sinat2	20	1.26045e-147
miR7269	TC266379	3	10.975	1	20	46	65	AAUGGAGGAGUUGGAAAGAU	AUCUUUUCAGUUCCUCUAUC	Cleavage	homologue to UniRef100_Q2RQ89 Cluster: ABC transporter component; n=1; Rhodospirillum rubrum ATCC 11170|Rep: ABC transporter component - Rhodospirillum rubrum (strain ATCC 11170 / NCIB 8255), partial (5%)	-	-	-
miR7269	TC268784	3	10.114	1	21	66	86	AAUGGAGGAGUUGGAAAGAUU	GAUCUUUCCAAUUCUUUCAAU	Cleavage	homologue to UniRef100_A1KLY6 Cluster: PE-PGRS family protein; n=1; Mycobacterium bovis BCG str. Pasteur 1173P2|Rep: PE-PGRS family protein - Mycobacterium bovis (strain BCG / Paris 1173P2), partial (3%)	rossmann-fold nad -binding domain-containing protein	7	3.1132e-11
miR7269	TC280303	2.5	12.431	1	20	130	149	AAUGGAGGAGUUGGAAAGAU	AUAUUUCCGACUUCUUCAUU	Cleavage	homologue to UniRef100_Q9XH57 Cluster: Ethylene receptor 2; n=1; Pelargonium x hortorum|Rep: Ethylene receptor 2 - Pelargonium hortorum (Common geranium), partial (55%)	ethylene receptor	20	0
miR7270	CO115344	2.5	24.595	1	21	423	443	CACAAUACUUCCACCAUUGAG	CUCAAUGGUGAAGGUAUUGUA	Translation	similar to UniRef100_A7Q3R5 Cluster: Chromosome chr13 scaffold_48, whole genome shotgun sequence; n=1; Vitis vinifera|Rep: Chromosome chr13 scaffold_48, whole genome shotgun sequence - Vitis vinifera (Grape), partial (34%)	ca(2+)-dependent nuclease-like protein	20	1.53631e-38
miR7270	CO126589	3	20.919	1	20	267	286	CACAAUACUUCCACCAUUGA	GAGAUGGUGGAAGUGUUGUG	Cleavage	similar to UniRef100_A7QJC7 Cluster: Chromosome chr8 scaffold_106, whole genome shotgun sequence; n=1; Vitis vinifera|Rep: Chromosome chr8 scaffold_106, whole genome shotgun sequence - Vitis vinifera (Grape), partial (19%)	low quality protein: heat repeat-containing protein 7a homolog	20	5.31432e-146
miR7270	CO130136	2.5	18.954	1	21	67	87	CACAAUACUUCCACCAUUGAG	UUUGAUGGUGGGAAUAUUGUG	Cleavage	similar to UniRef100_Q9LK43 Cluster: Similarity to receptor protein kinase; n=2; Arabidopsis thaliana|Rep: Similarity to receptor protein kinase - Arabidopsis thaliana (Mouse-ear cress), partial (26%)	receptor-like kinase	20	1.87823e-156
miR7270	DR456273	1.5	16.586	1	21	138	158	CACAAUACUUCCACCAUUGAG	CUCAGUGGUGGAGGUGUUGUG	Cleavage	similar to UniRef100_Q1JPL4 Cluster: At4g28220; n=1; Arabidopsis thaliana|Rep: At4g28220 - Arabidopsis thaliana (Mouse-ear cress), partial (25%)	nad h dehydrogenase b2	20	1.98402e-44
miR7270	ES847266	3	16.241	1	20	268	287	CACAAUACUUCCACCAUUGA	UGAGUGGUGGGGGUGUUGUG	Cleavage	weakly similar to UniRef100_A7TDB8 Cluster: Predicted protein; n=1; Nematostella vectensis|Rep: Predicted protein - Nematostella vectensis (Starlet sea anemone), partial (8%)	-	-	-
miR7270	TC261134	3	22.819	1	20	465	484	CACAAUACUUCCACCAUUGA	ACACUGGUGGGGGUAUUGUG	Cleavage	similar to UniRef100_A7QVQ7 Cluster: Chromosome undetermined scaffold_191, whole genome shotgun sequence; n=1; Vitis vinifera|Rep: Chromosome undetermined scaffold_191, whole genome shotgun sequence - Vitis vinifera (Grape), partial (31%)	iq domain-containing protein	20	4.42545e-43
miR7270	TC262228	3	15.675	1	20	18	37	CACAAUACUUCCACCAUUGA	ACACUGGUGGGGGUAUUGUG	Cleavage	similar to UniRef100_Q0SRR9 Cluster: Polysaccharide deacetylase family protein; n=1; Clostridium perfringens SM101|Rep: Polysaccharide deacetylase family protein - Clostridium perfringens (strain SM101 / Type A), partial (6%)	calmodulin binding	1	6.6777e-07
miR7270	TC275073	3	16.111	1	20	819	838	CACAAUACUUCCACCAUUGA	ACAAUGGUGGAAUUAUUGUC	Cleavage	similar to UniRef100_Q5VJG4 Cluster: Germin-like protein; n=1; Nicotiana attenuata|Rep: Germin-like protein - Nicotiana attenuata, partial (45%)	rhicadhesin receptor	20	5.46103e-47
miR7271	TC276749	2.5	15.716	1	21	472	492	CAAUUCUUCAAUCGCACGUCG	UGAAGUGCGAUUGAAGAAGUG	Cleavage	similar to UniRef100_A7NY57 Cluster: Chromosome chr6 scaffold_3, whole genome shotgun sequence; n=1; Vitis vinifera|Rep: Chromosome chr6 scaffold_3, whole genome shotgun sequence - Vitis vinifera (Grape), partial (12%)	small nuclear ribonucleoprotein u1a	11	4.62626e-06
miR7272	AI728103	3	11.02	1	21	253	273	UUCACAUGUUGAAUUACUUGG	CCAAAUGAUUCAACAUGUGCA	Cleavage	weakly similar to UniRef100_A7P9Z6 Cluster: Chromosome chr14 scaffold_9, whole genome shotgun sequence; n=1; Vitis vinifera|Rep: Chromosome chr14 scaffold_9, whole genome shotgun sequence - Vitis vinifera (Grape), partial (24%)	protein	20	3.57389e-50
miR7272	CF932183	3	18.356	1	20	147	166	UUCACAUGUUGAAUUACUUG	AAAUUGGUUCAACAUGUGAA	Cleavage	homologue to UniRef100_P93153 Cluster: 1,3-beta-glucanase; n=1; Gossypium hirsutum|Rep: 1,3-beta-glucanase - Gossypium hirsutum (Upland cotton) (Gossypium mexicanum), partial (31%)	beta- -glucanase	20	1.89914e-66
miR7272	ES803471	3	8.09	1	21	575	595	UUCACAUGUUGAAUUACUUGG	UUAAGUAAUUGGAGAUGUGAA	Translation		-	-	-
miR7272	EX168145	3	10.604	1	21	489	509	UUCACAUGUUGAAUUACUUGG	CGAAGUAAAUCAACGUGUGGA	Cleavage	similar to UniRef100_A7PX88 Cluster: Chromosome chr12 scaffold_36, whole genome shotgun sequence; n=1; Vitis vinifera|Rep: Chromosome chr12 scaffold_36, whole genome shotgun sequence - Vitis vinifera (Grape), partial (16%)	protein	20	2.14477e-55
miR7272	TC242686	3	17.619	1	20	908	927	UUCACAUGUUGAAUUACUUG	AAAUUGGUUCAACAUGUGAA	Cleavage	UniRef100_P93153 Cluster: 1,3-beta-glucanase; n=1; Gossypium hirsutum|Rep: 1,3-beta-glucanase - Gossypium hirsutum (Upland cotton) (Gossypium mexicanum), complete	beta- -glucanase	20	0
miR7273	CO080318	3	15.774	1	20	489	508	UUGAUAUCAUACUUGAGACU	GGUCUUGAGUAUGAUACCAA	Cleavage	similar to UniRef100_Q8L5E1 Cluster: Acid phosphatase; n=1; Lupinus luteus|Rep: Acid phosphatase - Lupinus luteus (European yellow lupin), partial (24%)	purple acid phosphatase-like protein	20	4.42389e-72
miR7273	DT458131	3	12.829	1	20	527	546	UUGAUAUCAUACUUGAGACU	GGGUUUAAGUAUGAUAUUAA	Cleavage	homologue to UniRef100_A7P8F2 Cluster: Chromosome chr3 scaffold_8, whole genome shotgun sequence; n=1; Vitis vinifera|Rep: Chromosome chr3 scaffold_8, whole genome shotgun sequence - Vitis vinifera (Grape), partial (11%)	vacuolar atpase b subunit	20	5.27292e-29
miR7273	ES823731	2.5	18.385	1	20	467	486	UUGAUAUCAUACUUGAGACU	AGUCUUGAGUAUGAUAUAAA	Cleavage	similar to UniRef100_A3FNZ8 Cluster: Glutathione peroxidase 5; n=1; Populus trichocarpa x Populus deltoides|Rep: Glutathione peroxidase 5 - Populus jackii (Balm of Gilead) (Populus trichocarpa x Populusdeltoides), partial (96%)	glutathione peroxidase	20	3.67653e-94
miR7273	ES826740	2.5	18.385	1	20	482	501	UUGAUAUCAUACUUGAGACU	AGUCUUGAGUAUGAUAUAAA	Cleavage	similar to UniRef100_A3FNZ8 Cluster: Glutathione peroxidase 5; n=1; Populus trichocarpa x Populus deltoides|Rep: Glutathione peroxidase 5 - Populus jackii (Balm of Gilead) (Populus trichocarpa x Populusdeltoides), complete	glutathione peroxidase	20	7.57747e-96
miR7273	ES829411	3	24.839	1	21	549	569	UUGAUAUCAUACUUGAGACUC	GAGUAUCAGGUAUGGUAUUGA	Cleavage	similar to UniRef100_A7Q640 Cluster: Chromosome undetermined scaffold_55, whole genome shotgun sequence; n=1; Vitis vinifera|Rep: Chromosome undetermined scaffold_55, whole genome shotgun sequence - Vitis vinifera (Grape), partial (38%)	flavin-containing amine oxidase domain-containing	20	8.76582e-150
miR7273	ES844218	3	18.294	1	20	279	298	UUGAUAUCAUACUUGAGACU	UGUUUCAAGUGAGAUAUCAA	Translation	similar to UniRef100_A7PGV2 Cluster: Chromosome chr17 scaffold_16, whole genome shotgun sequence; n=1; Vitis vinifera|Rep: Chromosome chr17 scaffold_16, whole genome shotgun sequence - Vitis vinifera (Grape), partial (13%)	dna binding protein	19	1.69156e-12
miR7273	ES844440	3	18.294	1	20	279	298	UUGAUAUCAUACUUGAGACU	UGUUUCAAGUGAGAUAUCAA	Translation	similar to UniRef100_A9QG83 Cluster: NADH dehydrogenase subunit 2; n=1; Crotaphytus bicinctores|Rep: NADH dehydrogenase subunit 2 - Crotaphytus bicinctores (Great basin collared lizard), partial (7%)	protein	3	3.10439e-05
miR7273	ES849273	2.5	21.344	1	21	413	433	UUGAUAUCAUACUUGAGACUC	GAGUAUCAGGUAUGGUAUCGA	Cleavage	similar to UniRef100_A7Q640 Cluster: Chromosome undetermined scaffold_55, whole genome shotgun sequence; n=1; Vitis vinifera|Rep: Chromosome undetermined scaffold_55, whole genome shotgun sequence - Vitis vinifera (Grape), partial (41%)	flavin-containing amine oxidase domain-containing	20	7.58664e-171
miR7273	EV493515	3	20.087	1	20	139	158	UUGAUAUCAUACUUGAGACU	GGAUUCAAGUGUGGUAUCAA	Cleavage	homologue to UniRef100_A0JKF1 Cluster: A-tubulin; n=1; Quercus robur|Rep: A-tubulin - Quercus robur (English oak), partial (58%)	alpha tubulin 1	20	5.63094e-34
miR7273	TC230647	3	16.103	1	20	595	614	UUGAUAUCAUACUUGAGACU	GGUCUUGAGUAUGAUACCAA	Cleavage	similar to UniRef100_Q8L5E1 Cluster: Acid phosphatase; n=1; Lupinus luteus|Rep: Acid phosphatase - Lupinus luteus (European yellow lupin), partial (45%)	purple acid phosphatase-like protein	20	5.45301e-139
miR7273	TC237760	2.5	18.385	1	20	546	565	UUGAUAUCAUACUUGAGACU	AGUCUUGAGUAUGAUAUAAA	Cleavage	similar to UniRef100_A3FNZ8 Cluster: Glutathione peroxidase 5; n=1; Populus trichocarpa x Populus deltoides|Rep: Glutathione peroxidase 5 - Populus jackii (Balm of Gilead) (Populus trichocarpa x Populusdeltoides), complete	glutathione peroxidase	20	3.12386e-97
miR7273	TC246343	2	20.923	1	20	709	728	UUGAUAUCAUACUUGAGACU	GGUUUCAAGUGUGGUAUCAA	Cleavage	homologue to UniRef100_A9PL14 Cluster: Alpha-tubulin; n=1; Gossypium hirsutum|Rep: Alpha-tubulin - Gossypium hirsutum (Upland cotton) (Gossypium mexicanum), partial (32%)	alpha- partial	20	2.65832e-82
miR7273	TC254156	2.5	16.235	1	20	985	1004	UUGAUAUCAUACUUGAGACU	AGUCUCAAGGAUGAUAUUAU	Translation	homologue to UniRef100_Q8RXK6 Cluster: DEAD-box ATP-dependent RNA helicase 8; n=2; Arabidopsis thaliana|Rep: DEAD-box ATP-dependent RNA helicase 8 - Arabidopsis thaliana (Mouse-ear cress), partial (36%)	dead-box atp-dependent rna helicase 8	20	2.28311e-119
miR7273	TC255901	2.5	18.462	1	20	750	769	UUGAUAUCAUACUUGAGACU	AGUCUCAAGGAUGAUAUUAU	Translation	homologue to UniRef100_Q8RXK6 Cluster: DEAD-box ATP-dependent RNA helicase 8; n=2; Arabidopsis thaliana|Rep: DEAD-box ATP-dependent RNA helicase 8 - Arabidopsis thaliana (Mouse-ear cress), partial (89%)	dead-box atp-dependent rna helicase 8	20	0
miR7273	TC255956	2.5	9.159	1	20	715	734	UUGAUAUCAUACUUGAGACU	GGUCUUAAGUGUGAUAUUGA	Cleavage	homologue to UniRef100_A7Q0E1 Cluster: Chromosome chr7 scaffold_42, whole genome shotgun sequence; n=1; Vitis vinifera|Rep: Chromosome chr7 scaffold_42, whole genome shotgun sequence - Vitis vinifera (Grape), complete	60s ribosomal protein	20	9.81272e-47
miR7273	TC259926	2	21.342	1	20	1125	1144	UUGAUAUCAUACUUGAGACU	AGUCUCAAGGAUGAUAUCAU	Translation	homologue to UniRef100_A7QIS9 Cluster: Chromosome chr2 scaffold_105, whole genome shotgun sequence; n=1; Vitis vinifera|Rep: Chromosome chr2 scaffold_105, whole genome shotgun sequence - Vitis vinifera (Grape), partial (92%)	dead-box atp-dependent rna helicase 8	20	0
miR7273	TC264744	2	22.081	1	20	1156	1175	UUGAUAUCAUACUUGAGACU	GGUUUCAAGUGUGGUAUCAA	Cleavage	homologue to UniRef100_P20363 Cluster: Tubulin alpha-3/alpha-5 chain; n=2; Arabidopsis thaliana|Rep: Tubulin alpha-3/alpha-5 chain - Arabidopsis thaliana (Mouse-ear cress), complete	tubulin alpha	20	0
miR7273	TC269387	3	16.682	1	20	552	571	UUGAUAUCAUACUUGAGACU	GGUCUUGAGUAUGAUACCAA	Cleavage	similar to UniRef100_Q6YGT9 Cluster: Purple acid phosphatase-like protein; n=1; Glycine max|Rep: Purple acid phosphatase-like protein - Glycine max (Soybean), partial (55%)	purple acid phosphatase-like protein	20	8.25358e-148
miR7273	TC276388	2.5	18.071	1	20	940	959	UUGAUAUCAUACUUGAGACU	AGUCUCAAGGAUGAUAUUAU	Translation	homologue to UniRef100_Q8RXK6 Cluster: DEAD-box ATP-dependent RNA helicase 8; n=2; Arabidopsis thaliana|Rep: DEAD-box ATP-dependent RNA helicase 8 - Arabidopsis thaliana (Mouse-ear cress), partial (89%)	dead-box atp-dependent rna helicase 8	20	0
miR7273	TC278359	2	20.923	1	20	93	112	UUGAUAUCAUACUUGAGACU	GGUUUCAAGUGUGGUAUCAA	Cleavage	homologue to UniRef100_A7P081 Cluster: Chromosome chr6 scaffold_3, whole genome shotgun sequence; n=1; Vitis vinifera|Rep: Chromosome chr6 scaffold_3, whole genome shotgun sequence - Vitis vinifera (Grape), partial (29%)	alpha- partial	20	7.70469e-74
miR7273	TC278547	2	16.244	1	20	529	548	UUGAUAUCAUACUUGAGACU	AGUCUCAAGGAUGAUAUCAU	Translation	homologue to UniRef100_A7QIS9 Cluster: Chromosome chr2 scaffold_105, whole genome shotgun sequence; n=1; Vitis vinifera|Rep: Chromosome chr2 scaffold_105, whole genome shotgun sequence - Vitis vinifera (Grape), partial (86%)	dead-box atp-dependent rna helicase 8	20	0
miR7274	CO095028	1	10.74	1	21	790	810	ACUAAAAAAUGGGCAAAUUAG	CUAAUUUUCCCAUUUUUUAGU	Cleavage	similar to UniRef100_A9J2D9 Cluster: Beta-lactamase domain protein; n=1; Desulfatibacillum alkenivorans AK-01|Rep: Beta-lactamase domain protein - Desulfatibacillum alkenivorans AK-01, partial (6%)	-	-	-
miR7274	CO130441	0	18.948	1	21	326	346	ACUAAAAAAUGGGCAAAUUAG	UUAAUUUGCCCAUUUUUUAGU	Cleavage	homologue to UniRef100_Q1H5B2 Cluster: At3g07890; n=2; Arabidopsis thaliana|Rep: At3g07890 - Arabidopsis thaliana (Mouse-ear cress), partial (10%)	tbc domain-containing protein	20	5.11777e-18
miR7274	DT464501	3	16.643	1	21	253	273	ACUAAAAAAUGGGCAAAUUAG	CUAAUUUGCCCAUUUUUUGAG	Cleavage	similar to UniRef100_A7QDX8 Cluster: Chromosome chr4 scaffold_83, whole genome shotgun sequence; n=1; Vitis vinifera|Rep: Chromosome chr4 scaffold_83, whole genome shotgun sequence - Vitis vinifera (Grape), partial (18%)	calcium dependent protein partial	20	6.7088e-54
miR7274	ES832462	3	11.563	1	21	838	858	ACUAAAAAAUGGGCAAAUUAG	CUAAUUUGCCCAUUUUUUGAG	Cleavage	similar to UniRef100_A7PDF7 Cluster: Chromosome chr17 scaffold_12, whole genome shotgun sequence; n=1; Vitis vinifera|Rep: Chromosome chr17 scaffold_12, whole genome shotgun sequence - Vitis vinifera (Grape), partial (51%)	heparanase-like protein 1-like	20	1.85437e-95
miR7274	FL577598	0	18.709	1	21	22	42	ACUAAAAAAUGGGCAAAUUAG	UUAAUUUGCCCAUUUUUUAGU	Cleavage		-	-	-
miR7274	TC230399	0	20.808	1	21	46	66	ACUAAAAAAUGGGCAAAUUAG	CUAAUUUGCCCAUUUUUUAGU	Cleavage	similar to UniRef100_P27598 Cluster: Alpha-1,4 glucan phosphorylase L isozyme, chloroplast precursor; n=1; Ipomoea batatas|Rep: Alpha-1,4 glucan phosphorylase L isozyme, chloroplast precursor - Ipomoea batatas (Sweet potato) (Batate), partial (17%)	alpha- glucan phosphorylase l chloroplastic amyloplastic-like	20	1.24809e-102
miR7274	TC233686	2.5	11.062	1	21	475	495	ACUAAAAAAUGGGCAAAUUAG	UUAAUUUGCCCAUUUUUUAAG	Cleavage	similar to UniRef100_Q0WNH0 Cluster: Myosin heavy chain; n=1; Arabidopsis thaliana|Rep: Myosin heavy chain - Arabidopsis thaliana (Mouse-ear cress), partial (4%)	myosin-j heavy chain-like	9	9.93105e-13
miR7274	TC245885	1	12.886	1	21	682	702	ACUAAAAAAUGGGCAAAUUAG	CUAAUUAGCCCAUUUUUUAGU	Cleavage		-	-	-
miR7274	TC251044	3	14.293	1	21	234	254	ACUAAAAAAUGGGCAAAUUAG	CUAAUUUGCCUAUUUUUUAAG	Cleavage	similar to UniRef100_A7PMR9 Cluster: Chromosome chr14 scaffold_21, whole genome shotgun sequence; n=1; Vitis vinifera|Rep: Chromosome chr14 scaffold_21, whole genome shotgun sequence - Vitis vinifera (Grape), partial (46%)	3-dehydroquinate synthase	20	2.44423e-97
miR7274	TC279114	3	14.957	1	21	996	1016	ACUAAAAAAUGGGCAAAUUAG	CUAAUUUGUCCAUUUUUUAAG	Cleavage	similar to UniRef100_A7PJN6 Cluster: Chromosome chr12 scaffold_18, whole genome shotgun sequence; n=1; Vitis vinifera|Rep: Chromosome chr12 scaffold_18, whole genome shotgun sequence - Vitis vinifera (Grape), partial (47%)	small heat-shock	20	1.34552e-51
miR7274	TC280271	1.5	15.618	1	21	945	965	ACUAAAAAAUGGGCAAAUUAG	CUAAUUUGCUAAUUUUUUAGU	Translation	homologue to UniRef100_Q6X4V5 Cluster: ABC transporter; n=1; Gossypium hirsutum|Rep: ABC transporter - Gossypium hirsutum (Upland cotton) (Gossypium mexicanum), partial (30%)	abc transporter g family member 11-like	20	9.46868e-105
miR7275	DR460293	2	16.167	1	21	85	105	AGGUACUAAAUUGAAUAUUGA	UUAAUGUUCAAUUUGGUACUU	Cleavage		-	-	-
miR7275	ES800461	2.5	15.837	1	20	78	97	AGGUACUAAAUUGAAUAUUG	CGAUGUUCAAUUUAAUACCU	Cleavage	similar to UniRef100_A8HSC8 Cluster: Coronatine-insensitive 1; n=2; Hevea brasiliensis|Rep: Coronatine-insensitive 1 - Hevea brasiliensis (Para rubber tree), partial (43%)	coronitine insensitive 1	20	1.0542e-126
miR7275	ES801795	2	20.2	1	20	510	529	AGGUACUAAAUUGAAUAUUG	CAAUGUUCAAUUUAAUACCU	Cleavage	similar to UniRef100_A7PIC7 Cluster: Chromosome chr13 scaffold_17, whole genome shotgun sequence; n=1; Vitis vinifera|Rep: Chromosome chr13 scaffold_17, whole genome shotgun sequence - Vitis vinifera (Grape), partial (22%)	coronitine insensitive 1	20	1.46619e-29
miR7275	ES819277	1	11.573	1	21	200	220	AGGUACUAAAUUGAAUAUUGA	UUAGUAUUCAAUUUAGUACCU	Cleavage	similar to UniRef100_A7PJ46 Cluster: Chromosome chr12 scaffold_18, whole genome shotgun sequence; n=2; Vitis vinifera|Rep: Chromosome chr12 scaffold_18, whole genome shotgun sequence - Vitis vinifera (Grape), partial (18%)	PREDICTED: uncharacterized protein LOC100811991 [Glycine max]	20	1.33938e-14
miR7275	FL576719	3	7.744	1	21	487	507	AGGUACUAAAUUGAAUAUUGA	UCAGCAUUCAAUUUAAUACCU	Cleavage		-	-	-
miR7275	FL576978	3	11.168	1	21	204	224	AGGUACUAAAUUGAAUAUUGA	UUAAUAUUUAAUUUGGUACUC	Cleavage	similar to UniRef100_A7PEQ5 Cluster: Chromosome chr11 scaffold_13, whole genome shotgun sequence; n=1; Vitis vinifera|Rep: Chromosome chr11 scaffold_13, whole genome shotgun sequence - Vitis vinifera (Grape), partial (5%)	-	-	-
miR7275	FL577206	1	17.136	1	21	68	88	AGGUACUAAAUUGAAUAUUGA	UCAAUGUUCAAUUUGGUACCU	Cleavage		-	-	-
miR7275	FL577218	2.5	11.537	1	20	233	252	AGGUACUAAAUUGAAUAUUG	UAAUAUUUAAUCUGGUACCU	Translation	weakly similar to UniRef100_Q4K1K2 Cluster: Oligosaccharide repeat unit polymerase Wzy; n=1; Streptococcus pneumoniae|Rep: Oligosaccharide repeat unit polymerase Wzy - Streptococcus pneumoniae, partial (5%)	-	-	-
miR7275	FL577404	2.5	9.111	1	20	247	266	AGGUACUAAAUUGAAUAUUG	AAAUAUACAAUUUGGUACCU	Cleavage	weakly similar to UniRef100_A1WU70 Cluster: Signal recognition particle subunit FFH/SRP54; n=1; Halorhodospira halophila SL1|Rep: Signal recognition particle subunit FFH/SRP54 - Halorhodospira halophila (strain DSM 244 / SL1) (Ectothiorhodospirahalophila (strain DSM 244 / SL1)), partial (5%)	-	-	-
miR7275	TC248948	3	18.85	1	21	740	760	AGGUACUAAAUUGAAUAUUGA	UCAAUAUUUAAUGUAGUAUCG	Translation	similar to UniRef100_UPI000034F19D Cluster: MATE efflux protein-related; n=1; Arabidopsis thaliana|Rep: MATE efflux protein-related - Arabidopsis thaliana, partial (20%)	mate efflux family protein chloroplastic-like	20	7.96658e-38
miR7275	TC255283	2	9.158	1	20	565	584	AGGUACUAAAUUGAAUAUUG	AAAUAUUUAAUUUAGUAUCU	Cleavage	similar to UniRef100_A7PTP4 Cluster: Chromosome undetermined scaffold_30, whole genome shotgun sequence; n=1; Vitis vinifera|Rep: Chromosome undetermined scaffold_30, whole genome shotgun sequence - Vitis vinifera (Grape), partial (16%)	at1g65900 f12p19_7	18	6.68431e-33
miR7275	TC256006	1	14.57	1	21	87	107	AGGUACUAAAUUGAAUAUUGA	UCAAUAUUCAAUUUGGUAUCU	Cleavage		-	-	-
miR7276	BE054528	2.5	21.059	1	21	104	124	AGUGAAUUAAGAACAAACUUU	GAAGUUUGUUCAUGAUUUGCU	Translation	similar to UniRef100_O23274 Cluster: Kinesin like protein; n=2; Arabidopsis thaliana|Rep: Kinesin like protein - Arabidopsis thaliana (Mouse-ear cress), partial (6%)	kinesin like protein	20	1.39448e-66
miR7276	CO121394	2	15.921	1	20	204	223	AGUGAAUUAAGAACAAACUU	AAUUUUGUUCUUAAUUUAUU	Cleavage	weakly similar to UniRef100_A7R003 Cluster: Chromosome chr7 scaffold_294, whole genome shotgun sequence; n=1; Vitis vinifera|Rep: Chromosome chr7 scaffold_294, whole genome shotgun sequence - Vitis vinifera (Grape), partial (10%)	protein	11	3.55683e-11
miR7276	FL577146	2	15.633	1	20	386	405	AGUGAAUUAAGAACAAACUU	AAUUUUGUUUUUAAUUCAUU	Cleavage		-	-	-
miR7276	TC236529	3	19.825	1	21	426	446	AGUGAAUUAAGAACAAACUUU	GGAGUUUCUUUUUGGUUCACU	Cleavage	homologue to UniRef100_A7P925 Cluster: Chromosome chr3 scaffold_8, whole genome shotgun sequence; n=1; Vitis vinifera|Rep: Chromosome chr3 scaffold_8, whole genome shotgun sequence - Vitis vinifera (Grape), partial (35%)	coatomer subunit gamma	20	1.82841e-180
miR7276	TC247951	2.5	18.864	1	21	124	144	AGUGAAUUAAGAACAAACUUU	GAAGUUUGUUCAUGAUUUGCU	Translation	similar to UniRef100_O23274 Cluster: Kinesin like protein; n=2; Arabidopsis thaliana|Rep: Kinesin like protein - Arabidopsis thaliana (Mouse-ear cress), partial (6%)	kinesin like protein	20	2.06199e-65
miR7276	TC248630	3	8.34	1	20	728	747	AGUGAAUUAAGAACAAACUU	CAGUUUGUUCUUAAUUUAUC	Cleavage	similar to UniRef100_A7QI42 Cluster: Chromosome chr17 scaffold_101, whole genome shotgun sequence; n=1; Vitis vinifera|Rep: Chromosome chr17 scaffold_101, whole genome shotgun sequence - Vitis vinifera (Grape), partial (28%)	short-chain alcohol dehydrogenase	20	6.50751e-40
miR7276	TC260767	2.5	10.383	1	20	1309	1328	AGUGAAUUAAGAACAAACUU	AAUUUUGUUUUUAGUUCAUU	Cleavage	similar to UniRef100_Q9LUA5 Cluster: Genomic DNA, chromosome 3, P1 clone: MPE11; n=2; Arabidopsis thaliana|Rep: Genomic DNA, chromosome 3, P1 clone: MPE11 - Arabidopsis thaliana (Mouse-ear cress), partial (10%)	protein	11	5.74152e-12
miR7276	TC270214	3	12.995	1	21	1067	1087	AGUGAAUUAAGAACAAACUUU	AAACUUGGUUUUUAAUUUACU	Cleavage	similar to UniRef100_A7R221 Cluster: Chromosome undetermined scaffold_394, whole genome shotgun sequence; n=1; Vitis vinifera|Rep: Chromosome undetermined scaffold_394, whole genome shotgun sequence - Vitis vinifera (Grape), complete	oxygen-evolving enhancer protein chloroplast	20	9.10701e-89
miR7276	TC273262	2.5	11.361	1	21	661	681	AGUGAAUUAAGAACAAACUUU	GAAGUUUAUUUUUAGUUCAUU	Cleavage	weakly similar to UniRef100_A7NX51 Cluster: Chromosome chr5 scaffold_2, whole genome shotgun sequence; n=1; Vitis vinifera|Rep: Chromosome chr5 scaffold_2, whole genome shotgun sequence - Vitis vinifera (Grape), partial (62%)	nicotiana lesion-inducing like	20	5.16846e-54
