# Supplementary material for: Genome-Wide Analysis of Small RNA and Novel MicroRNA Discovery during Fiber and Seed Initial Development in Gossypium hirsutum. L
Source: PLoS One. 2013 Jul 29;8(7):e69743. doi: 10.1371/journal.pone.0069743 (PMC3726788; doi:10.1371/journal.pone.0069743)
Supplement: Table S5 — Primers and probes used in this study. (XLSX) [file pone.0069743.s010.xlsx]

## Sheet: Sheet1
Table S5. Primers and probes used in this study.
Probes for northern blots
miR7235	CCAGCTGAAATTCTTCCAAAA
miR7244	CAAACTTGGCAGCTAAGTCCA
miR7251	AACCTACCTCTTTCTTCACTTA
U6	TGTATCGTTCCAATTTTATCGGATGT
Primers for 5′ RACE validate of targest genes cleavage sites
CO120024 outer primer	AGTTCTTGTAAAGACATAACTGATCCAT
CO120024 nested primer	ATCCATGTCCTTGGATTTGAAACGGTCTG
TA26437_3635 outer primer	CTGGTTTTATAGGCTCTTGACCATTATTTTC
TA26437_3635 nested primer	ATGTTCCTTTTCGTAAGGCTTGGGAGAGGC
GeneRacer TM 5’ Primer	CGACTGGAGCACGAGGACACTGA
GeneRacer TM 5’ Nested Primer	GGACACTGACATGGACTGAAGGAGTA
